# Supplementary material for: Poly[(2,2′-bipyridine-κ2 N,N′)(μ3-2,4,6-trimethyl­isophthalato-κ5 O 1,O 1′:O 1:O 3,O 3′)cadmium]
Source: Acta Crystallogr Sect E Struct Rep Online. 2011 Dec 23;68(Pt 1):m84–5. doi: 10.1107/S1600536811054183 (PMC3254344; doi:10.1107/S1600536811054183)
Supplement: Supplementary file 1 [file e-68-00m84-sup1.cif]

##############################################################################
#                                                                            #
# This CIF contains the data in a paper accepted for publication in          #
# Acta Crystallographica Section E. It conforms to the requirements of       #
# Notes for Authors for Acta Crystallographica Section E, and has been       #
# peer reviewed under the auspices of the IUCr Commission on Journals.       #
#                                                                            #
# Full details of the Crystallographic Information File format               #
# are given in the paper "The Crystallographic Information File (CIF):       #
# a New Standard Archive File for Crystallography" by S. R. Hall, F. H.      #
# Allen and I. D. Brown [Acta Cryst. (1991), A47, 655-685].                  #
#                                                                            #
# The current version of the core CIF dictionary is obtainable from          #
# ftp://ftp.iucr.org/pub/cif_core.dic.                                       #
#                                                                            #
# Software is freely available for graphical display of the structure(s)     #
# in this CIF. For information consult the CIF software page                 #
# http://www.iucr.org/resources/cif/software.                                #
#                                                                            #
# This file may be used for bona fide research purposes within the           #
# scientific community so long as proper attribution is given to the journal # 
# article from which it was obtained.                                        #
#                                                                            #
##############################################################################
data_I
_audit_creation_method     SHELXL-97
_chemical_name_systematic
;
Poly[(2,2'-bipyridine-\k^2^<i>N</i>,<i>N</i>')(\m~3~-2,4,6-
trimethylisophthalato-
\k^5^<i>O</i>^1^,<i>O</i>^1'^:<i>O</i>^1^:<i>O</i>^3^,<i>O</i>^3'^)cadmium]
;
_chemical_name_common     ?
_chemical_formula_moiety     'C21 H18 Cd N2 O4'
_chemical_formula_sum     'C21 H18 Cd N2 O4'
_chemical_formula_iupac     '[Cd (C11 H10 O4) (C10 H8 N2)]'
_chemical_formula_weight     474.77
_chemical_melting_point     ?
_symmetry_cell_setting     orthorhombic
_symmetry_space_group_name_H-M     'P b c a'
_symmetry_space_group_name_Hall     '-P 2ac 2ab'
loop_
    _symmetry_equiv_pos_as_xyz
    'x, y, z'
    '-x+1/2, -y, z+1/2'
    '-x, y+1/2, -z+1/2'
    'x+1/2, -y+1/2, -z'
    '-x, -y, -z'
    'x-1/2, y, -z-1/2'
    'x, -y-1/2, z-1/2'
    '-x-1/2, y-1/2, z'
_cell_length_a     13.1985(8)
_cell_length_b     15.5714(9)
_cell_length_c     18.1926(11)
_cell_angle_alpha     90.00
_cell_angle_beta     90.00
_cell_angle_gamma     90.00
_cell_volume     3738.9(4)
_cell_formula_units_Z     8
_cell_measurement_reflns_used     5089
_cell_measurement_theta_min     2.2
_cell_measurement_theta_max     27.8
_cell_measurement_temperature     298(2)
_exptl_crystal_description     block
_exptl_crystal_colour     colorless
_exptl_crystal_size_max     0.15
_exptl_crystal_size_mid     0.10
_exptl_crystal_size_min     0.10
_exptl_crystal_density_diffrn     1.687
_exptl_crystal_density_meas     ?
_exptl_crystal_density_method     'not measured'
_exptl_crystal_F_000     1904
_exptl_absorpt_coefficient_mu     1.199
_exptl_absorpt_correction_type     multi-scan
_exptl_absorpt_process_details     '(SADABS; Bruker, 2001)'
_exptl_absorpt_correction_T_min     0.8407
_exptl_absorpt_correction_T_max     0.8895
_exptl_special_details     ?
_diffrn_ambient_temperature     298(2)
_diffrn_radiation_type     MoK\a
_diffrn_radiation_wavelength     0.71073
_diffrn_radiation_source     'fine-focus sealed tube'
_diffrn_radiation_monochromator     graphite
_diffrn_measurement_device_type     'Bruker SMART APEXII CCD'
_diffrn_measurement_method     '\w and \f'
_diffrn_detector_area_resol_mean     ?
_diffrn_reflns_number     14349
_diffrn_reflns_av_R_equivalents     0.0543
_diffrn_reflns_av_sigmaI/netI     0.0688
_diffrn_reflns_theta_min     2.24
_diffrn_reflns_theta_max     27.55
_diffrn_reflns_theta_full     27.55
_diffrn_measured_fraction_theta_max     0.996
_diffrn_measured_fraction_theta_full     0.996
_diffrn_reflns_limit_h_min     -17
_diffrn_reflns_limit_h_max     11
_diffrn_reflns_limit_k_min     -17
_diffrn_reflns_limit_k_max     20
_diffrn_reflns_limit_l_min     -15
_diffrn_reflns_limit_l_max     23
_diffrn_standards_number     ?
_diffrn_standards_interval_count     ?
_diffrn_standards_interval_time     ?
_diffrn_standards_decay_%     ?
_refine_special_details
;
 Refinement of F^2^ against ALL reflections.  The weighted R-factor wR and
 goodness of fit S are based on F^2^, conventional R-factors R are based
 on F, with F set to zero for negative F^2^. The threshold expression of
 F^2^ > 2sigma(F^2^) is used only for calculating R-factors(gt) etc. and is
 not relevant to the choice of reflections for refinement.  R-factors based
 on F^2^ are statistically about twice as large as those based on F, and R-
 factors based on ALL data will be even larger.
;
_reflns_number_total     4299
_reflns_number_gt     2454
_reflns_threshold_expression     I>2sigma(I)
_refine_ls_structure_factor_coef     Fsqd
_refine_ls_matrix_type     full
_refine_ls_R_factor_all     0.0983
_refine_ls_R_factor_gt     0.0449
_refine_ls_wR_factor_gt     0.0813
_refine_ls_wR_factor_ref     0.0981
_refine_ls_goodness_of_fit_ref     0.986
_refine_ls_restrained_S_all     0.986
_refine_ls_number_reflns     4299
_refine_ls_number_parameters     253
_refine_ls_number_restraints     0
_refine_ls_hydrogen_treatment     constr
_refine_ls_weighting_scheme     calc
_refine_ls_weighting_details
         'calc w=1/[\s^2^(Fo^2^)+(0.0375P)^2^+0.0000P] where P=(Fo^2^+2Fc^2^)/3'
_atom_sites_solution_hydrogens     geom
_atom_sites_solution_primary     direct
_atom_sites_solution_secondary     difmap
_refine_ls_shift/su_max     0.001
_refine_ls_shift/su_mean     0.000
_refine_diff_density_max     0.514
_refine_diff_density_min     -0.627
_refine_ls_extinction_method     none
_refine_ls_extinction_coef     ?
loop_
    _atom_type_symbol
    _atom_type_description
    _atom_type_scat_dispersion_real
    _atom_type_scat_dispersion_imag
    _atom_type_scat_source
    'C' 'C' 0.0033 0.0016
                         'International Tables Vol C Tables 4.2.6.8 and 6.1.1.4'
    'H' 'H' 0.0000 0.0000
                         'International Tables Vol C Tables 4.2.6.8 and 6.1.1.4'
    'N' 'N' 0.0061 0.0033
                         'International Tables Vol C Tables 4.2.6.8 and 6.1.1.4'
    'O' 'O' 0.0106 0.0060
                         'International Tables Vol C Tables 4.2.6.8 and 6.1.1.4'
    'Cd' 'Cd' -0.8075 1.2024
                         'International Tables Vol C Tables 4.2.6.8 and 6.1.1.4'
_computing_data_collection     'APEX2 (Bruker, 2007)'
_computing_cell_refinement     'SAINT (Bruker, 2007)'
_computing_data_reduction     'SAINT (Bruker, 2007)'
_computing_structure_solution     'SHELXS97 (Sheldrick, 2008)'
_computing_structure_refinement     'SHELXL97 (Sheldrick, 2008)'
_computing_molecular_graphics     'DIAMOND  (Brandenburg, 2008)'
_computing_publication_material     'publCIF (Westrip, 2010)'
loop_
    _atom_site_type_symbol
    _atom_site_label
    _atom_site_fract_x
    _atom_site_fract_y
    _atom_site_fract_z
    _atom_site_U_iso_or_equiv
    _atom_site_adp_type
    _atom_site_calc_flag
    _atom_site_refinement_flags
    _atom_site_occupancy
    _atom_site_symmetry_multiplicity
    _atom_site_disorder_assembly
    _atom_site_disorder_group
    Cd Cd1 0.50573(2) 0.584163(18) 0.575068(16) 0.03177(11) Uani d . 1 1 . .
    C C1 0.3060(4) 0.7000(3) 0.6257(3) 0.0496(14) Uani d . 1 1 . .
    H H1A 0.3218 0.7291 0.5826 0.060 Uiso calc R 1 1 . .
    C C2 0.2259(4) 0.7293(3) 0.6667(3) 0.0569(15) Uani d . 1 1 . .
    H H2A 0.1873 0.7758 0.6512 0.068 Uiso calc R 1 1 . .
    C C3 0.2046(4) 0.6877(3) 0.7314(3) 0.0634(16) Uani d . 1 1 . .
    H H3A 0.1518 0.7064 0.7613 0.076 Uiso calc R 1 1 . .
    C C4 0.2620(4) 0.6187(3) 0.7511(3) 0.0586(15) Uani d . 1 1 . .
    H H4A 0.2489 0.5903 0.7951 0.070 Uiso calc R 1 1 . .
    C C5 0.3391(3) 0.5909(3) 0.7063(2) 0.0385(11) Uani d . 1 1 . .
    C C6 0.4024(4) 0.5140(3) 0.7238(2) 0.0396(11) Uani d . 1 1 . .
    C C7 0.3857(4) 0.4630(3) 0.7852(3) 0.0471(13) Uani d . 1 1 . .
    H H7A 0.3346 0.4768 0.8183 0.057 Uiso calc R 1 1 . .
    C C8 0.4453(4) 0.3916(3) 0.7965(3) 0.0541(15) Uani d . 1 1 . .
    H H8A 0.4352 0.3573 0.8377 0.065 Uiso calc R 1 1 . .
    C C9 0.5189(4) 0.3718(3) 0.7472(3) 0.0622(16) Uani d . 1 1 . .
    H H9A 0.5590 0.3232 0.7533 0.075 Uiso calc R 1 1 . .
    C C10 0.5323(5) 0.4249(4) 0.6888(3) 0.082(2) Uani d . 1 1 . .
    H H10A 0.5835 0.4116 0.6555 0.098 Uiso calc R 1 1 . .
    C C11 0.6847(3) 0.4899(3) 0.5399(2) 0.0311(10) Uani d . 1 1 . .
    C C12 0.7761(3) 0.4466(3) 0.5081(2) 0.0335(11) Uani d . 1 1 . .
    C C13 0.8065(3) 0.3639(3) 0.5314(2) 0.0344(11) Uani d . 1 1 . .
    C C14 0.8932(3) 0.3269(3) 0.5012(3) 0.0387(12) Uani d . 1 1 . .
    C C15 0.9490(4) 0.3712(3) 0.4471(3) 0.0581(16) Uani d . 1 1 . .
    C C16 0.9164(4) 0.4521(3) 0.4247(3) 0.0699(18) Uani d . 1 1 . .
    H H16A 0.9529 0.4813 0.3888 0.084 Uiso calc R 1 1 . .
    C C17 0.8299(4) 0.4907(3) 0.4549(3) 0.0543(15) Uani d . 1 1 . .
    C C18 0.7974(5) 0.5776(3) 0.4262(3) 0.078(2) Uani d . 1 1 . .
    H H18A 0.7381 0.5964 0.4522 0.117 Uiso calc R 1 1 . .
    H H18B 0.7823 0.5733 0.3747 0.117 Uiso calc R 1 1 . .
    H H18C 0.8511 0.6183 0.4334 0.117 Uiso calc R 1 1 . .
    C C19 0.7417(4) 0.3160(3) 0.5853(3) 0.0456(13) Uani d . 1 1 . .
    H H19A 0.7717 0.2611 0.5955 0.068 Uiso calc R 1 1 . .
    H H19B 0.6753 0.3078 0.5648 0.068 Uiso calc R 1 1 . .
    H H19C 0.7365 0.3483 0.6301 0.068 Uiso calc R 1 1 . .
    C C20 0.9284(3) 0.2395(3) 0.5264(3) 0.0417(12) Uani d . 1 1 . .
    C C21 1.0421(5) 0.3344(4) 0.4112(4) 0.097(3) Uani d . 1 1 . .
    H H21A 1.0683 0.3748 0.3761 0.146 Uiso calc R 1 1 . .
    H H21B 1.0249 0.2819 0.3866 0.146 Uiso calc R 1 1 . .
    H H21C 1.0926 0.3232 0.4479 0.146 Uiso calc R 1 1 . .
    N N1 0.3624(3) 0.6324(2) 0.64418(19) 0.0367(9) Uani d . 1 1 . .
    N N2 0.4764(3) 0.4950(3) 0.6760(2) 0.0532(12) Uani d . 1 1 . .
    O O1 0.6951(3) 0.5405(2) 0.59115(17) 0.0536(9) Uani d . 1 1 . .
    O O2 0.5988(2) 0.47532(18) 0.51372(16) 0.0412(8) Uani d . 1 1 . .
    O O3 0.9433(3) 0.2269(2) 0.5937(2) 0.0580(10) Uani d . 1 1 . .
    O O4 0.9409(3) 0.18136(19) 0.48063(19) 0.0618(11) Uani d . 1 1 . .
loop_
    _atom_site_aniso_label
    _atom_site_aniso_U_11
    _atom_site_aniso_U_22
    _atom_site_aniso_U_33
    _atom_site_aniso_U_12
    _atom_site_aniso_U_13
    _atom_site_aniso_U_23
    Cd1 0.0381(2) 0.02748(17) 0.02972(17) -0.00141(17) 0.00347(18) -0.00099(13)
    C1 0.059(4) 0.047(3) 0.043(3) 0.003(3) 0.007(3) 0.009(2)
    C2 0.056(4) 0.048(3) 0.067(4) 0.008(3) 0.011(3) 0.005(3)
    C3 0.061(4) 0.063(4) 0.066(4) 0.016(3) 0.021(3) 0.002(3)
    C4 0.063(4) 0.059(3) 0.054(3) 0.017(3) 0.019(3) 0.017(3)
    C5 0.040(3) 0.041(3) 0.035(3) -0.001(3) 0.006(2) -0.001(2)
    C6 0.044(3) 0.038(3) 0.038(3) -0.001(2) 0.002(2) 0.002(2)
    C7 0.051(3) 0.047(3) 0.044(3) 0.004(3) 0.015(3) 0.011(2)
    C8 0.060(4) 0.047(3) 0.054(4) -0.011(3) 0.002(3) 0.021(3)
    C9 0.068(4) 0.048(3) 0.070(4) 0.019(3) 0.009(3) 0.022(3)
    C10 0.098(5) 0.065(4) 0.082(5) 0.040(4) 0.044(4) 0.033(3)
    C11 0.029(3) 0.026(2) 0.038(3) 0.004(2) 0.002(2) 0.007(2)
    C12 0.033(3) 0.027(2) 0.040(3) 0.000(2) -0.003(2) 0.005(2)
    C13 0.025(3) 0.031(2) 0.047(3) -0.004(2) -0.006(2) 0.001(2)
    C14 0.026(3) 0.030(2) 0.061(3) 0.003(2) 0.003(2) 0.001(2)
    C15 0.041(3) 0.044(3) 0.089(4) 0.010(3) 0.021(3) 0.010(3)
    C16 0.055(4) 0.048(3) 0.106(5) 0.014(3) 0.040(4) 0.034(3)
    C17 0.045(3) 0.039(3) 0.079(4) 0.014(3) 0.015(3) 0.009(3)
    C18 0.084(5) 0.049(3) 0.102(5) 0.020(3) 0.036(4) 0.029(3)
    C19 0.035(3) 0.038(3) 0.064(3) 0.000(2) 0.000(3) 0.008(2)
    C20 0.034(3) 0.027(3) 0.064(4) 0.002(2) -0.002(3) 0.004(3)
    C21 0.069(4) 0.071(4) 0.152(7) 0.034(4) 0.063(5) 0.032(4)
    N1 0.044(3) 0.030(2) 0.036(2) -0.002(2) 0.0083(19) 0.0022(17)
    N2 0.065(3) 0.046(2) 0.048(3) 0.019(2) 0.022(2) 0.016(2)
    O1 0.049(2) 0.061(2) 0.051(2) 0.0074(19) -0.0078(18) -0.0182(18)
    O2 0.0239(18) 0.0478(19) 0.052(2) 0.0033(16) -0.0045(16) -0.0085(15)
    O3 0.072(3) 0.038(2) 0.064(3) 0.0192(19) -0.023(2) -0.0055(17)
    O4 0.092(3) 0.0328(19) 0.061(2) 0.017(2) 0.010(2) -0.0006(17)
_geom_special_details
;
 All esds (except the esd in the dihedral angle between two l.s. planes)
 are estimated using the full covariance matrix.  The cell esds are taken
 into account individually in the estimation of esds in distances, angles
 and torsion angles; correlations between esds in cell parameters are only
 used when they are defined by crystal symmetry.  An approximate (isotropic)
 treatment of cell esds is used for estimating esds involving l.s. planes.
;
loop_
    _geom_bond_atom_site_label_1
    _geom_bond_atom_site_label_2
    _geom_bond_site_symmetry_2
    _geom_bond_distance
    _geom_bond_publ_flag
    Cd1 N1 . 2.393(4) y
    Cd1 N2 . 2.334(4) y
    Cd1 O1 . 2.607(3) y
    Cd1 O2 5_666 2.317(3) y
    Cd1 O2 . 2.372(3) y
    Cd1 O3 8_765 2.347(3) y
    Cd1 O4 8_765 2.396(3) y
    C1 N1 . 1.333(5) ?
    C1 C2 . 1.371(6) ?
    C1 H1A . 0.9300 ?
    C2 C3 . 1.372(6) ?
    C2 H2A . 0.9300 ?
    C3 C4 . 1.363(7) ?
    C3 H3A . 0.9300 ?
    C4 C5 . 1.374(6) ?
    C4 H4A . 0.9300 ?
    C5 N1 . 1.338(5) ?
    C5 C6 . 1.494(6) ?
    C6 N2 . 1.341(5) ?
    C6 C7 . 1.388(6) ?
    C7 C8 . 1.377(6) ?
    C7 H7A . 0.9300 ?
    C8 C9 . 1.357(7) ?
    C8 H8A . 0.9300 ?
    C9 C10 . 1.359(7) ?
    C9 H9A . 0.9300 ?
    C10 N2 . 1.339(6) ?
    C10 H10A . 0.9300 ?
    C11 O1 . 1.228(5) ?
    C11 O2 . 1.250(5) ?
    C11 C12 . 1.499(6) ?
    C12 C17 . 1.382(6) ?
    C12 C13 . 1.414(5) ?
    C13 C14 . 1.394(6) ?
    C13 C19 . 1.500(6) ?
    C14 C15 . 1.409(6) ?
    C14 C20 . 1.510(6) ?
    C15 C16 . 1.392(7) ?
    C15 C21 . 1.505(7) ?
    C16 C17 . 1.402(7) ?
    C16 H16A . 0.9300 ?
    C17 C18 . 1.514(6) ?
    C18 H18A . 0.9600 ?
    C18 H18B . 0.9600 ?
    C18 H18C . 0.9600 ?
    C19 H19A . 0.9600 ?
    C19 H19B . 0.9600 ?
    C19 H19C . 0.9600 ?
    C20 O4 . 1.241(5) ?
    C20 O3 . 1.255(5) ?
    C20 Cd1 8_755 2.718(4) ?
    C21 H21A . 0.9600 ?
    C21 H21B . 0.9600 ?
    C21 H21C . 0.9600 ?
    O2 Cd1 5_666 2.317(3) ?
    O3 Cd1 8_755 2.347(3) ?
    O4 Cd1 8_755 2.396(3) ?
loop_
    _geom_angle_atom_site_label_1
    _geom_angle_atom_site_label_2
    _geom_angle_atom_site_label_3
    _geom_angle_site_symmetry_1
    _geom_angle_site_symmetry_3
    _geom_angle
    _geom_angle_publ_flag
    O2 Cd1 N2 5_666 . 102.23(14) .
    O2 Cd1 O3 5_666 8_765 130.54(12) .
    N2 Cd1 O3 . 8_765 119.81(14) .
    O2 Cd1 O2 5_666 . 72.22(12) .
    N2 Cd1 O2 . . 91.79(12) .
    O3 Cd1 O2 8_765 . 126.60(12) .
    O2 Cd1 N1 5_666 . 91.21(11) .
    N2 Cd1 N1 . . 69.02(13) .
    O3 Cd1 N1 8_765 . 81.58(12) .
    O2 Cd1 N1 . . 151.76(11) .
    O2 Cd1 O4 5_666 8_765 85.85(11) .
    N2 Cd1 O4 . 8_765 171.39(14) .
    O3 Cd1 O4 8_765 8_765 54.62(11) .
    O2 Cd1 O4 . 8_765 87.81(12) .
    N1 Cd1 O4 . 8_765 114.27(12) .
    O2 Cd1 O1 5_666 . 123.00(10) .
    N2 Cd1 O1 . . 85.17(13) .
    O3 Cd1 O1 8_765 . 87.47(12) .
    O2 Cd1 O1 . . 50.95(10) .
    N1 Cd1 O1 . . 141.36(11) .
    O4 Cd1 O1 8_765 . 87.91(12) .
    O2 Cd1 C20 5_666 8_765 108.60(14) ?
    N2 Cd1 C20 . 8_765 146.97(16) ?
    O3 Cd1 C20 8_765 8_765 27.47(12) ?
    O2 Cd1 C20 . 8_765 108.48(13) ?
    N1 Cd1 C20 . 8_765 98.32(13) ?
    O4 Cd1 C20 8_765 8_765 27.16(12) ?
    O1 Cd1 C20 . 8_765 87.82(12) ?
    N1 C1 C2 . . 123.8(4) ?
    N1 C1 H1A . . 118.1 ?
    C2 C1 H1A . . 118.1 ?
    C1 C2 C3 . . 117.9(5) ?
    C1 C2 H2A . . 121.1 ?
    C3 C2 H2A . . 121.1 ?
    C4 C3 C2 . . 118.9(5) ?
    C4 C3 H3A . . 120.5 ?
    C2 C3 H3A . . 120.5 ?
    C3 C4 C5 . . 120.3(5) ?
    C3 C4 H4A . . 119.9 ?
    C5 C4 H4A . . 119.9 ?
    N1 C5 C4 . . 121.2(4) ?
    N1 C5 C6 . . 116.1(4) ?
    C4 C5 C6 . . 122.7(4) ?
    N2 C6 C7 . . 120.8(4) ?
    N2 C6 C5 . . 116.4(4) ?
    C7 C6 C5 . . 122.8(4) ?
    C8 C7 C6 . . 119.4(5) ?
    C8 C7 H7A . . 120.3 ?
    C6 C7 H7A . . 120.3 ?
    C9 C8 C7 . . 119.6(5) ?
    C9 C8 H8A . . 120.2 ?
    C7 C8 H8A . . 120.2 ?
    C10 C9 C8 . . 118.1(5) ?
    C10 C9 H9A . . 120.9 ?
    C8 C9 H9A . . 120.9 ?
    N2 C10 C9 . . 124.1(5) ?
    N2 C10 H10A . . 118.0 ?
    C9 C10 H10A . . 118.0 ?
    O1 C11 O2 . . 120.5(4) ?
    O1 C11 C12 . . 119.5(4) ?
    O2 C11 C12 . . 120.0(4) ?
    C17 C12 C13 . . 121.1(4) ?
    C17 C12 C11 . . 117.4(4) ?
    C13 C12 C11 . . 121.5(4) ?
    C14 C13 C12 . . 119.4(4) ?
    C14 C13 C19 . . 121.4(4) ?
    C12 C13 C19 . . 119.1(4) ?
    C13 C14 C15 . . 120.2(4) ?
    C13 C14 C20 . . 120.3(4) ?
    C15 C14 C20 . . 119.5(4) ?
    C16 C15 C14 . . 119.0(5) ?
    C16 C15 C21 . . 118.0(5) ?
    C14 C15 C21 . . 123.0(5) ?
    C15 C16 C17 . . 121.6(5) ?
    C15 C16 H16A . . 119.2 ?
    C17 C16 H16A . . 119.2 ?
    C12 C17 C16 . . 118.7(4) ?
    C12 C17 C18 . . 122.7(4) ?
    C16 C17 C18 . . 118.6(5) ?
    C17 C18 H18A . . 109.5 ?
    C17 C18 H18B . . 109.5 ?
    H18A C18 H18B . . 109.5 ?
    C17 C18 H18C . . 109.5 ?
    H18A C18 H18C . . 109.5 ?
    H18B C18 H18C . . 109.5 ?
    C13 C19 H19A . . 109.5 ?
    C13 C19 H19B . . 109.5 ?
    H19A C19 H19B . . 109.5 ?
    C13 C19 H19C . . 109.5 ?
    H19A C19 H19C . . 109.5 ?
    H19B C19 H19C . . 109.5 ?
    O4 C20 O3 . . 121.3(4) ?
    O4 C20 C14 . . 119.6(5) ?
    O3 C20 C14 . . 119.0(4) ?
    O4 C20 Cd1 . 8_755 61.8(2) ?
    O3 C20 Cd1 . 8_755 59.6(2) ?
    C14 C20 Cd1 . 8_755 178.4(4) ?
    C15 C21 H21A . . 109.5 ?
    C15 C21 H21B . . 109.5 ?
    H21A C21 H21B . . 109.5 ?
    C15 C21 H21C . . 109.5 ?
    H21A C21 H21C . . 109.5 ?
    H21B C21 H21C . . 109.5 ?
    C1 N1 C5 . . 117.8(4) ?
    C1 N1 Cd1 . . 123.9(3) ?
    C5 N1 Cd1 . . 118.3(3) ?
    C10 N2 C6 . . 117.9(4) ?
    C10 N2 Cd1 . . 122.0(3) ?
    C6 N2 Cd1 . . 120.0(3) ?
    C11 O1 Cd1 . . 88.5(3) ?
    C11 O2 Cd1 . 5_666 151.4(3) ?
    C11 O2 Cd1 . . 99.2(3) ?
    Cd1 O2 Cd1 5_666 . 107.78(12) ?
    C20 O3 Cd1 . 8_755 93.0(3) ?
    C20 O4 Cd1 . 8_755 91.1(3) ?
loop_
    _geom_hbond_atom_site_label_D
    _geom_hbond_atom_site_label_H
    _geom_hbond_atom_site_label_A
    _geom_hbond_site_symmetry_A
    _geom_hbond_distance_DH
    _geom_hbond_distance_HA
    _geom_hbond_distance_DA
    _geom_hbond_angle_DHA
    C4 H4A O1 6_557 0.93 2.32 3.240(6) 169
    C8 H8A O3 6_557 0.93 2.39 3.251(6) 155
_iucr_refine_instructions_details
;
TITL test in Pbca
CELL 0.71073  13.1985  15.5714  18.1926  90.000  90.000  90.000
ZERR   8   0.0008   0.0009   0.0011   0.000   0.000   0.000
LATT  1
SYMM 0.5-X, -Y, 0.5+Z
SYMM -X, 0.5+Y, 0.5-Z
SYMM 0.5+X, 0.5-Y, -Z
SFAC C H N O CD
UNIT 168 144 16 32 8
TEMP 25
acta
L.S. 10
htab c19 o3
htab c21 o4
BOND $h
size 0.15 0.1 0.1
FMAP 2
PLAN 20
WGHT      0.0375      0.0000
FVAR       0.19102
move 0.5 0.5 0 1
CD1   5    0.005733    0.084163    0.575068    11.00000    0.03802    0.02743 =
         0.02968   -0.00099    0.00348   -0.00141
C1    1   -0.194011    0.200034    0.625695    11.00000    0.05900    0.04667 =
         0.04354    0.00916    0.00694    0.00344
AFIX  43
H1A   2   -0.178154    0.229031    0.582511    11.00000   -1.20000
AFIX   0
C2    1   -0.274050    0.229340    0.666664    11.00000    0.05562    0.04742 =
         0.06775    0.00509    0.01052    0.00775
AFIX  43
H2A   2   -0.312644    0.275884    0.651102    11.00000   -1.20000
AFIX   0_chemical_formula_
C3    1   -0.295423    0.187761    0.731433    11.00000    0.06121    0.06341 =
         0.06591    0.00227    0.02138    0.01682
AFIX  43
H3A   2   -0.348189    0.206377    0.761331    11.00000   -1.20000
AFIX   0
C4    1   -0.237988    0.118776    0.751124    11.00000    0.06322    0.05873 =
         0.05394    0.01671    0.01959    0.01756
AFIX  43
H4A   2   -0.251006    0.090439    0.795121    11.00000   -1.20000
AFIX   0
C5    1   -0.160909    0.090862    0.706283    11.00000    0.03984    0.04146 =
         0.03453   -0.00127    0.00609   -0.00080
C6    1   -0.097587    0.014016    0.723810    11.00000    0.04367    0.03747 =
         0.03811    0.00274    0.00232   -0.00067
C7    1   -0.114296   -0.037086    0.785218    11.00000    0.05051    0.04687 =
         0.04378    0.01083    0.01461    0.00387
AFIX  43
H7A   2   -0.165341   -0.023236    0.818404    11.00000   -1.20000
AFIX   0
C8    1   -0.054651   -0.108401    0.796531    11.00000    0.06042    0.04715 =
         0.05441    0.02081    0.00241   -0.01131
AFIX  43
H8A   2   -0.064669   -0.142770    0.837701    11.00000   -1.20000
AFIX   0
C9    1    0.018915   -0.128232    0.747175    11.00000    0.06783    0.04836 =
         0.06988    0.02207    0.00900    0.01873
AFIX  43
H9A   2    0.059026   -0.176823    0.753230    11.00000   -1.20000
AFIX   0
C10   1    0.032300   -0.075186    0.688757    11.00000    0.09888    0.06423 =
         0.08233    0.03307    0.04387    0.04015
AFIX  43
H10A  2    0.083527   -0.088429    0.655537    11.00000   -1.20000
AFIX   0
C11   1    0.184662   -0.010059    0.539929    11.00000    0.02895    0.02637 =
         0.03801    0.00733    0.00166    0.00425
C12   1    0.276074   -0.053421    0.508056    11.00000    0.03370    0.02672 =
         0.04039    0.00494   -0.00362   -0.00015
C13   1    0.306507   -0.136091    0.531474    11.00000    0.02535    0.03135 =
         0.04708    0.00105   -0.00647   -0.00413
C14   1    0.393207   -0.173076    0.501182    11.00000    0.02595    0.02969 =
         0.06079    0.00106    0.00316    0.00300
C15   1    0.448924   -0.128857    0.447016    11.00000    0.04133    0.04401 =
         0.08873    0.00987    0.02089    0.01006
C16   1    0.416442   -0.047882    0.424703    11.00000    0.05547    0.04803 =
         0.10643    0.03410    0.04035    0.01358
AFIX  43
H16A  2    0.453013   -0.018655    0.388878    11.00000   -1.20000
AFIX   0
C17   1    0.329947   -0.009314    0.454919    11.00000    0.04518    0.03928 =
         0.07886    0.00908    0.01562    0.01399
C18   1    0.297456    0.077652    0.426164    11.00000    0.08327    0.04874 =
         0.10075    0.02903    0.03555    0.01974
AFIX  33
H18A  2    0.238173    0.096446    0.452164    11.00000   -1.50000
H18B  2    0.282393    0.073340    0.374671    11.00000   -1.50000
H18C  2    0.351196    0.118324    0.433421    11.00000   -1.50000
AFIX   0
C19   1    0.241706   -0.184038    0.585315    11.00000    0.03490    0.03753 =
         0.06454    0.00764    0.00037    0.00025
AFIX  33
H19A  2    0.271744   -0.238920    0.595464    11.00000   -1.50000
H19B  2    0.175346   -0.192207    0.564874    11.00000   -1.50000
H19C  2    0.236541   -0.151685    0.630077    11.00000   -1.50000
AFIX   0
C20   1    0.428400   -0.260542    0.526375    11.00000    0.03345    0.02710 =
         0.06432    0.00406   -0.00145    0.00177
C21   1    0.542073   -0.165612    0.411151    11.00000    0.06808    0.07143 =
         0.15117    0.03177    0.06234    0.03398
AFIX  33
H21A  2    0.568243   -0.125261    0.376062    11.00000   -1.50000
H21B  2    0.524894   -0.218186    0.386568    11.00000   -1.50000
H21C  2    0.592502   -0.176835    0.447944    11.00000   -1.50000
AFIX   0
N1    3   -0.137610    0.132392    0.644175    11.00000    0.04391    0.03014 =
         0.03624    0.00225    0.00837   -0.00249
N2    3   -0.023600   -0.005000    0.675947    11.00000    0.06616    0.04557 =
         0.04841    0.01573    0.02190    0.01883
O1    4    0.195098    0.040501    0.591150    11.00000    0.04877    0.06100 =
         0.05071   -0.01810   -0.00773    0.00722
O2    4    0.098783   -0.024662    0.513729    11.00000    0.02414    0.04784 =
         0.05184   -0.00852   -0.00448    0.00340
O3    4    0.443249   -0.273108    0.593716    11.00000    0.07111    0.03834 =
         0.06465   -0.00550   -0.02313    0.01900
O4    4    0.440925   -0.318645    0.480633    11.00000    0.09175    0.03281 =
         0.06078   -0.00054    0.01039    0.01757
HKLF 4
REM  test in Pbca
REM R1 =  0.0448 for   2454 Fo > 4sig(Fo)  and  0.0982 for all   4299 data
REM    253 parameters refined using      0 restraints
END
;
data_global
_journal_date_recd_electronic     2011-11-23
_journal_date_accepted     2011-12-16
_journal_name_full     'Acta Crystallographica, Section E'
_journal_year     2012
_journal_volume     68
_journal_issue      1
_journal_page_first     m84
_journal_page_last     m85
_journal_paper_category     QM
_journal_paper_doi     10.1107/S1600536811054183
_journal_coeditor_code     XU5394
_publ_contact_author
;
     Mei-Fang Jin
     College of Chemical and Environmental Engineering, Anyang Insititute of
     Techenology, Anyang, Henan, 455000, People's Republic of China
;
_publ_contact_author_email     aymeifangjin@163.com
_publ_contact_author_fax     +86-372-3221975
_publ_contact_author_phone     +86-372-3221975
_publ_section_title
;\
Poly[(2,2'-bipyridine-\k^2^<i>N</i>,<i>N</i>')(\m~3~-2,4,6-\
trimethylisophthalato-\k^5^<i>O</i>^1^,<i>O</i>^1'^:<i>O</i>^1^:\
<i>O</i>^3^,<i>O</i>^3'^)cadmium]
;
loop_
    _publ_author_name
    _publ_author_address
    'Hou, Shao-Gang'
;
College of Chemical and Environmental Engineering,
Anyang Institute of Technology,
Anyang 455000,
People's Republic of China
;
    'Jin, Mei-Fang'
;
College of Chemical and Environmental Engineering,
Anyang Institute of Technology,
Anyang 455000,
People's Republic of China
;
