# Supplementary material for: Poly[(2,2′-bipyridine-κ2 N,N′)(μ3-2,4,6-trimethyl­isophthalato-κ5 O 1,O 1′:O 1:O 3,O 3′)cadmium]
Source: Acta Crystallogr Sect E Struct Rep Online. 2011 Dec 23;68(Pt 1):m84–5. doi: 10.1107/S1600536811054183 (PMC3254344; doi:10.1107/S1600536811054183)
Supplement: Supplementary file 2 [file e-68-00m84-Isup2.hkl]

# 
# h,k,l, Fc-squared, Fo-squared, sigma(Fo-squared) and status flag 
# 
data_I
_shelx_title ' test in Pbca' 
_shelx_refln_list_code          4 
_shelx_F_calc_maximum      515.44 
_exptl_crystal_F_000      1904.00 
_reflns_d_resolution_high  0.7682 
 
loop_ 
 _symmetry_equiv_pos_as_xyz 
 'x, y, z' 
 '-x+1/2, -y, z+1/2' 
 '-x, y+1/2, -z+1/2' 
 'x+1/2, -y+1/2, -z' 
 '-x, -y, -z' 
 'x-1/2, y, -z-1/2' 
 'x, -y-1/2, z-1/2' 
 '-x-1/2, y-1/2, z' 
 
_cell_length_a    13.1985 
_cell_length_b    15.5714 
_cell_length_c    18.1926 
_cell_angle_alpha  90.000 
_cell_angle_beta   90.000 
_cell_angle_gamma  90.000 
 
_shelx_F_squared_multiplier     1.000 
 
loop_ 
 _refln_index_h 
 _refln_index_k 
 _refln_index_l 
 _refln_F_squared_calc 
 _refln_F_squared_meas 
 _refln_F_squared_sigma 
 _refln_observed_status 
   4   0   0   133070.53   128865.28   2908.06 o 
   6   0   0    27405.40    27463.98    543.01 o 
   8   0   0     9037.65     9039.87    605.61 o 
  10   0   0    25901.72    25155.21    678.90 o 
  12   0   0     8239.64     8318.32    586.57 o 
  14   0   0     2130.74     3085.74    452.60 o 
   2   1   0    13358.23    14654.46    332.05 o 
   4   1   0    18411.21    17258.28    252.02 o 
   6   1   0    10688.06    10579.63    237.35 o 
   8   1   0      543.17      714.70    101.87 o 
  10   1   0        1.57       -4.56     75.91 o 
  12   1   0      147.52      203.19    140.76 o 
  14   1   0        1.88     -163.83    163.83 o 
  16   1   0      174.60      451.23    240.00 o 
   0   2   0    88304.34    91479.57   1007.09 o 
   2   2   0    23076.30    23079.73    344.59 o 
   4   2   0     2975.47     2833.66     97.27 o 
   6   2   0    29375.77    28492.70    394.04 o 
   8   2   0    10999.52    10451.16    217.12 o 
  10   2   0    15139.59    14864.43    440.52 o 
  12   2   0     3835.65     2890.13    405.48 o 
  14   2   0      113.51       73.15    215.07 o 
  16   2   0       65.52     -194.52    194.52 o 
   2   3   0     4014.11     4547.95    107.80 o 
   4   3   0       17.30       76.10    165.07 o 
   6   3   0     2608.65     2805.60    116.98 o 
   8   3   0     1424.84     1327.81    219.07 o 
  10   3   0     2076.64     2336.70    217.29 o 
  12   3   0     3459.66     4377.52    483.83 o 
  14   3   0      400.59      807.67    321.09 o 
  16   3   0      759.93      876.71    312.33 o 
   0   4   0    10075.91     9499.96    303.83 o 
   2   4   0    28782.72    29083.38    323.96 o 
   4   4   0    35290.13    34474.21    584.79 o 
   6   4   0    20946.70    20859.96    306.43 o 
   8   4   0    14304.07    14161.13    427.93 o 
  10   4   0      385.40      537.34    164.11 o 
  12   4   0      743.22      900.82    315.89 o 
  14   4   0     1896.26     1796.43    401.09 o 
  16   4   0      960.66      836.16    347.94 o 
   2   5   0     3750.62     3709.42    130.45 o 
   4   5   0       51.97      -35.71     63.33 o 
   6   5   0     3267.72     3204.58    202.57 o 
   8   5   0      532.86      735.44    155.77 o 
  10   5   0     2490.43     2916.40    480.55 o 
  12   5   0      232.24      266.03    249.04 o 
  14   5   0      747.79      896.98    343.01 o 
  16   5   0      431.31      821.37    348.49 o 
   0   6   0    31079.77    31315.77    734.79 o 
   2   6   0    59250.47    57640.13    584.86 o 
   4   6   0    83316.89    84916.08    774.39 o 
   6   6   0    36033.31    34780.02    683.74 o 
   8   6   0    23089.15    23134.05    973.70 o 
  10   6   0     7060.05     7714.77    592.60 o 
  12   6   0     7235.40     5998.06    580.27 o 
  14   6   0     8573.90     8547.91    727.12 o 
  16   6   0     1465.62     2451.77    509.86 o 
   2   7   0     1239.70     1822.95    112.75 o 
   4   7   0     7097.72     7688.09    227.04 o 
   6   7   0     1400.58     1375.52    169.14 o 
   8   7   0      355.31      648.67    157.39 o 
  10   7   0       49.12      276.71    249.86 o 
  12   7   0       88.69      344.66    264.38 o 
  14   7   0      205.60      731.23    351.23 o 
  16   7   0       88.89      100.82    275.62 o 
   0   8   0     4282.58     3880.26    263.56 o 
   2   8   0     2474.08     2446.91    142.12 o 
   4   8   0    12715.86    13239.86    689.45 o 
   6   8   0     2193.99     2449.58    311.78 o 
   8   8   0     4988.50     5108.75    465.20 o 
  10   8   0     4135.87     4039.71    489.31 o 
  12   8   0      709.09      855.89    333.42 o 
  14   8   0      779.50      769.59    367.40 o 
   2   9   0       18.36       38.89     54.03 o 
   4   9   0     4968.66     5277.07    314.72 o 
   6   9   0      819.15      358.63    220.00 o 
   8   9   0      559.93      684.38    271.78 o 
  10   9   0     2607.62     3287.11    452.33 o 
  12   9   0     1373.35     1489.04    406.57 o 
  14   9   0     1525.23     1744.65    457.81 o 
   0  10   0    15944.74    14282.68    574.52 o 
   2  10   0    10250.92    10108.56    285.80 o 
   4  10   0    11792.34    11731.49    322.23 o 
   6  10   0    14218.00    13456.93    676.16 o 
   8  10   0     4209.45     4296.97    474.24 o 
  10  10   0     2072.45     2105.47    420.27 o 
  12  10   0     2614.03     2241.91    464.93 o 
  14  10   0      154.00      486.57    351.78 o 
   2  11   0      847.44      968.93    148.50 o 
   4  11   0       78.35       89.85    100.86 o 
   6  11   0      195.27      282.04    123.25 o 
   8  11   0      388.68      302.46    236.71 o 
  10  11   0      173.82      232.60    273.42 o 
  12  11   0      695.86      611.50    340.82 o 
  14  11   0      779.55      892.87    409.86 o 
   0  12   0    24586.24    24060.46    832.87 o 
   2  12   0    32883.03    32011.17    587.88 o 
   4  12   0    20271.19    21069.73    479.42 o 
   6  12   0    18625.30    17613.73    459.92 o 
   8  12   0     9681.24     9384.07    644.93 o 
  10  12   0     5721.10     5529.57    581.64 o 
  12  12   0     5762.66     4843.00    621.37 o 
   2  13   0        0.31        3.82     74.83 o 
   4  13   0      671.95      939.69    141.58 o 
   6  13   0        1.78       -4.77    108.03 o 
   8  13   0      963.42      409.04    281.92 o 
  10  13   0      331.59      552.87    320.00 o 
  12  13   0       36.11     -247.40    247.40 o 
   0  14   0     2022.72     1915.34    290.96 o 
   2  14   0     2247.99     2318.95    191.11 o 
   4  14   0     3480.90     3178.64    274.10 o 
   6  14   0     7107.36     7853.94    602.19 o 
   8  14   0      859.28     1032.87    357.81 o 
  10  14   0     1037.20      989.04    361.09 o 
  12  14   0      352.87      507.12    375.07 o 
   2  15   0     1075.94     1087.12    298.08 o 
   4  15   0       38.17      123.01    220.82 o 
   6  15   0      183.17      490.14    278.08 o 
   8  15   0     1568.42     1662.46    403.83 o 
  10  15   0      836.81     1046.85    420.27 o 
   0  16   0      621.65      668.22    277.53 o 
   2  16   0     3914.64     4613.41    517.53 o 
   4  16   0      948.96      845.20    329.86 o 
   6  16   0     2131.91     2317.25    436.71 o 
   8  16   0     1520.86     1809.86    426.85 o 
  10  16   0     1518.39     1720.82    465.20 o 
   2  17   0      445.31      726.85    322.19 o 
   4  17   0       78.74     -210.41    210.41 o 
   6  17   0      216.35      167.94    284.66 o 
   8  17   0      764.35     1469.31    448.49 o 
   0  18   0     7141.80     7780.24    700.55 o 
   2  18   0     5726.31     5995.87    645.48 o 
   4  18   0     4571.07     4333.13    576.16 o 
   6  18   0     6326.44     7301.07    732.87 o 
   2  19   0        0.62       36.71    246.57 o 
   4  19   0        5.03     -219.18    219.45 o 
   0  20   0     1720.85     2285.47    504.66 o 
   2  20   0     1305.75     1072.28    589.59 o 
   1   1   1    83560.63    91319.62    817.40 o 
   2   1   1     4710.52     4928.47    184.93 o 
   3   1   1    61594.64    62080.13    447.78 o 
   4   1   1      632.96      687.23     38.39 o 
   5   1   1    37952.54    36767.28    297.18 o 
   6   1   1     6861.21     6605.21    108.30 o 
   7   1   1    34258.00    33098.89    307.07 o 
   8   1   1      122.46      194.50     40.24 o 
   9   1   1    17228.74    15872.64    250.73 o 
  10   1   1       53.90       79.57     57.17 o 
  11   1   1    12934.95    12925.04    287.58 o 
  12   1   1      591.89      680.30    125.21 o 
  13   1   1     3022.98     3412.36    254.70 o 
  14   1   1      103.78      227.68    217.26 o 
  15   1   1     1905.08     1765.09    277.80 o 
  16   1   1      306.30      254.62    212.33 o 
  17   1   1      601.73      780.82    327.40 o 
   0   2   1    38922.71    42266.64    413.26 o 
   1   2   1    14361.36    14265.81    142.12 o 
   2   2   1       28.43       29.07     30.12 o 
   3   2   1      540.81      372.92     52.40 o 
   4   2   1     4625.56     4694.10    104.86 o 
   5   2   1     3511.51     3307.49     78.94 o 
   6   2   1    10224.00     9841.34    138.56 o 
   7   2   1     5702.22     5213.70    109.39 o 
   8   2   1     4771.47     4778.48    128.59 o 
   9   2   1     1494.23     1357.41     96.73 o 
  10   2   1     2103.74     1882.52    143.66 o 
  11   2   1      793.25     1014.04    143.88 o 
  12   2   1     1708.73     1650.57    170.18 o 
  13   2   1      495.64      978.29    205.99 o 
  14   2   1     1117.38      919.69    296.03 o 
  15   2   1     1050.53     1133.32    238.54 o 
  16   2   1      213.89      587.03    206.42 o 
  17   2   1      531.88     1056.80    250.68 o 
   1   3   1     2790.40     2619.32     59.55 o 
   2   3   1        5.35      -22.90     22.90 o 
   3   3   1       44.94       90.75     31.54 o 
   4   3   1     2573.83     2649.95     75.38 o 
   5   3   1        3.45      -27.33     34.89 o 
   6   3   1       34.85       35.94     43.47 o 
   7   3   1      154.24      198.77     49.36 o 
   8   3   1      228.44      210.54     56.93 o 
   9   3   1      492.57      538.07    154.21 o 
  10   3   1      500.24      300.22    119.07 o 
  11   3   1      870.61      750.33    216.80 o 
  12   3   1       87.25       83.90     99.60 o 
  13   3   1     1810.82     1500.75    176.29 o 
  14   3   1      113.19       36.73    159.18 o 
  15   3   1       40.20       89.57    154.37 o 
  16   3   1        3.77       11.45    159.07 o 
   0   4   1      923.46      969.46     57.13 o 
   1   4   1     2227.57     2178.11     50.99 o 
   2   4   1     8206.67     7892.35    111.11 o 
   3   4   1    20716.99    21718.75    202.63 o 
   4   4   1     7728.86     7644.53    150.39 o 
   5   4   1     1118.99     1517.01    103.95 o 
   6   4   1     6913.28     6712.12    162.65 o 
   7   4   1      988.63      944.85     69.47 o 
   8   4   1     6536.30     6580.98    248.80 o 
   9   4   1     1403.33     1268.89    321.94 o 
  10   4   1     1868.91     2130.69    191.99 o 
  11   4   1     3296.56     3406.50    227.55 o 
  12   4   1     4086.69     3915.52    247.63 o 
  13   4   1     1031.53     1058.78    202.41 o 
  14   4   1      495.42      614.16    220.92 o 
  15   4   1      181.43      333.63    200.60 o 
  16   4   1      262.05      241.14    192.11 o 
   1   5   1    17626.24    17735.68    201.35 o 
   2   5   1      338.04      326.23     36.56 o 
   3   5   1    47903.93    48252.63    400.98 o 
   4   5   1     5861.64     6458.37    154.50 o 
   5   5   1    24863.53    24062.69    314.43 o 
   6   5   1      153.59      160.01     50.15 o 
   7   5   1    49118.52    47992.93    852.12 o 
   8   5   1      750.49      670.11    127.92 o 
   9   5   1    15928.42    15112.52    620.64 o 
  10   5   1     1232.91     1182.71    162.21 o 
  11   5   1     5453.02     5484.19    293.78 o 
  12   5   1     2373.56     2316.00    208.62 o 
  13   5   1     5146.40     5295.90    401.19 o 
  14   5   1      264.74      417.14    207.74 o 
  15   5   1     1190.98     1592.52    286.23 o 
  16   5   1      238.02      422.45    219.59 o 
   0   6   1     1818.31     2109.60    242.60 o 
   1   6   1      462.94      492.14     45.50 o 
   2   6   1      384.23      401.88     46.08 o 
   3   6   1     1411.23     1627.11     80.89 o 
   4   6   1     1326.84     1291.05     65.32 o 
   5   6   1      288.74      362.61     61.57 o 
   6   6   1       76.65        2.93     56.05 o 
   7   6   1     4809.35     5064.31    272.46 o 
   8   6   1     2259.68     2365.86    215.14 o 
   9   6   1       63.26       25.42    106.22 o 
  10   6   1      751.34      310.71    200.44 o 
  11   6   1       14.46      -91.93     91.93 o 
  12   6   1        6.87       86.41    114.11 o 
  13   6   1      692.55      645.68    282.46 o 
  14   6   1       15.45      122.87    187.03 o 
  15   6   1       46.09      214.59    212.74 o 
  16   6   1        5.78       88.38    198.67 o 
   1   7   1    55162.91    56811.50    524.48 o 
   2   7   1     3815.23     4013.38    100.41 o 
   3   7   1    41619.32    40685.66    399.08 o 
   4   7   1     2470.82     2778.61     95.32 o 
   5   7   1    26335.69    27285.80    362.50 o 
   6   7   1     1511.77     1455.81    142.95 o 
   7   7   1    12345.19    12507.26    346.91 o 
   8   7   1        1.52       44.73     94.27 o 
   9   7   1     2624.36     2748.23    210.93 o 
  10   7   1     1593.49     1647.49    194.40 o 
  11   7   1     5156.49     4943.48    388.67 o 
  12   7   1       93.73       76.76    182.98 o 
  13   7   1     2018.48     2346.58    453.42 o 
  14   7   1      213.33      346.48    378.35 o 
  15   7   1     1912.24     2385.80    351.23 o 
  16   7   1      173.55      415.99    232.17 o 
   0   8   1    15129.28    15340.96    376.23 o 
   1   8   1     3538.86     3839.63    143.42 o 
   2   8   1     4223.63     3903.35    122.49 o 
   3   8   1     4823.13     4842.74    192.01 o 
   4   8   1     7266.33     7285.62    180.03 o 
   5   8   1      940.32      813.98     84.20 o 
   6   8   1     4513.39     4841.05    357.63 o 
   7   8   1        5.04      189.39     94.04 o 
   8   8   1     4763.92     4978.86    261.32 o 
   9   8   1       66.43      396.34    173.47 o 
  10   8   1     1262.77     1194.85    178.22 o 
  11   8   1      918.65     1168.59    242.07 o 
  12   8   1     1366.61     1654.92    285.21 o 
  13   8   1     1396.07     1789.49    300.20 o 
  14   8   1      460.36      511.84    232.17 o 
  15   8   1      334.26      931.37    436.71 o 
   1   9   1     3066.51     3091.06    179.93 o 
   2   9   1      493.79      489.80     58.36 o 
   3   9   1       35.86       89.49     40.51 o 
   4   9   1       33.66       61.37     47.28 o 
   5   9   1      162.70      140.15     64.52 o 
   6   9   1       37.35      135.17     99.52 o 
   7   9   1       40.76      262.42    111.03 o 
   8   9   1       10.84       84.22    145.77 o 
   9   9   1      481.39      693.17    146.35 o 
  10   9   1        1.31      -17.47    156.26 o 
  11   9   1      119.10      424.31    194.64 o 
  12   9   1       13.69       50.73    190.24 o 
  13   9   1        1.02      361.44    217.46 o 
  14   9   1        8.28      -77.33    195.93 o 
  15   9   1        0.23     -116.64    273.15 o 
   0  10   1     1371.01     1330.55    194.93 o 
   1  10   1     1574.42     1586.96     92.67 o 
   2  10   1     9049.61     9062.69    229.32 o 
   3  10   1      964.09      968.04     82.48 o 
   4  10   1     3526.94     3421.57    133.10 o 
   5  10   1      255.06      213.54     68.51 o 
   6  10   1     7463.91     7388.43    578.35 o 
   7  10   1     2231.61     2260.58    259.31 o 
   8  10   1     1824.47     1698.96    349.45 o 
   9  10   1      223.02      288.62    182.18 o 
  10  10   1     2031.94     2315.60    297.34 o 
  11  10   1     1154.90     1674.03    284.18 o 
  12  10   1      525.74      459.80    231.68 o 
  13  10   1      466.98      433.90    227.76 o 
  14  10   1      199.49      395.62    227.36 o 
   1  11   1    21988.10    21513.94    313.28 o 
   2  11   1       31.80      -10.33     43.56 o 
   3  11   1    20586.48    19826.97    308.35 o 
   4  11   1      509.48      452.49     72.09 o 
   5  11   1    20268.61    19751.61    350.64 o 
   6  11   1      147.46      -13.63     63.84 o 
   7  11   1     5782.34     5492.98    355.12 o 
   8  11   1       29.44       68.12    150.71 o 
   9  11   1     7083.43     6734.95    412.49 o 
  10  11   1      452.97      523.71    262.88 o 
  11  11   1     3153.01     2933.78    351.54 o 
  12  11   1      142.43      217.66    200.97 o 
  13  11   1     2210.78     2812.60    376.56 o 
  14  11   1        3.98      115.42    225.41 o 
   0  12   1       23.67      161.59     90.10 o 
   1  12   1      313.55      249.16     61.16 o 
   2  12   1      170.85       75.08     58.52 o 
   3  12   1      311.63      414.84     73.73 o 
   4  12   1       15.35       96.91     58.73 o 
   5  12   1        2.98       19.11     71.68 o 
   6  12   1      395.21      259.14     71.26 o 
   7  12   1       65.03     -127.58    138.40 o 
   8  12   1       12.94     -101.48    140.98 o 
   9  12   1      133.54     -147.41    147.41 o 
  10  12   1      370.27       18.12    187.11 o 
  11  12   1       20.82     -185.80    185.80 o 
  12  12   1       37.02       -6.86    198.70 o 
  13  12   1      169.75      -52.82    218.08 o 
   1  13   1    14349.72    13839.71    271.79 o 
   2  13   1      189.63      261.01     68.84 o 
   3  13   1    16175.06    15703.86    296.63 o 
   4  13   1      133.45      226.11     69.29 o 
   5  13   1     5916.91     5986.42    195.52 o 
   6  13   1      176.91      397.53     99.50 o 
   7  13   1     5732.78     5622.67    384.60 o 
   8  13   1       56.61      293.14    185.97 o 
   9  13   1     3000.39     2693.84    329.19 o 
  10  13   1      219.16      623.29    231.03 o 
  11  13   1     2104.96     1691.26    302.46 o 
  12  13   1       16.88     -133.20    225.34 o 
  13  13   1     1315.51     1457.39    316.93 o 
   0  14   1     3764.02     3929.46    270.40 o 
   1  14   1      257.43      366.34     69.69 o 
   2  14   1     4179.50     4270.50    262.20 o 
   3  14   1      247.80      403.41     82.72 o 
   4  14   1     2357.72     2242.72    202.43 o 
   5  14   1     1938.66     2050.08    201.19 o 
   6  14   1     1498.85     1462.72    244.22 o 
   7  14   1      625.32      988.09    248.82 o 
   8  14   1     1207.29     1739.86    281.95 o 
   9  14   1      541.70      710.48    236.87 o 
  10  14   1      495.13      305.39    215.26 o 
  11  14   1      148.42      293.19    225.67 o 
  12  14   1      718.36      595.49    268.92 o 
   1  15   1      287.84      197.32    119.03 o 
   2  15   1        1.34       64.25     94.50 o 
   3  15   1       45.48       85.77    132.97 o 
   4  15   1       73.83       67.05    140.85 o 
   5  15   1       85.59      264.08    184.06 o 
   6  15   1        1.46      184.89    175.73 o 
   7  15   1      135.81       95.17    182.30 o 
   8  15   1       36.06      -80.21    173.35 o 
   9  15   1       21.34     -167.89    167.89 o 
  10  15   1        3.95      -41.91    188.79 o 
  11  15   1       61.95       82.25    222.59 o 
   0  16   1     1493.55     1829.43    451.37 o 
   1  16   1      123.85       -6.81    152.91 o 
   2  16   1     1431.53     1223.23    242.63 o 
   3  16   1       31.36      143.11    226.99 o 
   4  16   1      242.75      174.65    163.29 o 
   5  16   1      282.91      227.79    185.97 o 
   6  16   1      804.71      729.35    229.32 o 
   7  16   1      132.05       41.99    172.07 o 
   8  16   1      803.55     1403.34    292.80 o 
   9  16   1      829.34     1389.80    298.65 o 
  10  16   1      402.88      -63.66    402.33 o 
   1  17   1     5357.04     5551.57    344.21 o 
   2  17   1       67.32      249.21    426.44 o 
   3  17   1     3703.21     3796.96    362.58 o 
   4  17   1      116.89      -77.90    163.55 o 
   5  17   1     4007.93     4787.20    407.98 o 
   6  17   1       40.87       47.60    183.49 o 
   7  17   1     4033.37     3936.19    405.39 o 
   8  17   1       59.43      -96.33    199.67 o 
   9  17   1     3828.18     4497.39    641.09 o 
   0  18   1        1.14      164.98    303.83 o 
   1  18   1      138.84      -20.98    107.65 o 
   2  18   1       12.57      -20.49    166.32 o 
   3  18   1      152.26      162.42    178.71 o 
   4  18   1      158.34      168.77    180.61 o 
   5  18   1      221.21      331.16    270.00 o 
   6  18   1      135.46      481.74    216.49 o 
   7  18   1        2.33       68.46    210.08 o 
   1  19   1     4634.97     5305.21    320.34 o 
   2  19   1        2.10      185.19    151.03 o 
   3  19   1     3035.47     3495.17    950.54 o 
   4  19   1       94.03     -136.21    371.92 o 
   5  19   1     1123.79      715.88    259.88 o 
   0  20   1      960.82     1019.19    283.60 o 
   1  20   1       33.53      152.52    150.23 o 
   2  20   1      692.99      678.35    175.01 o 
   0   0   2   134490.45   143316.72   3189.17 o 
   1   0   2      714.27      593.15     63.01 o 
   2   0   2    26788.30    29450.57    563.83 o 
   3   0   2     2953.37     2638.51    138.29 o 
   4   0   2    12980.53    12990.90    256.82 o 
   5   0   2    17697.30    17144.79    296.57 o 
   6   0   2     5870.93     5284.38    198.82 o 
   7   0   2     2603.43     2286.77    134.77 o 
   8   0   2      302.73      219.75     78.55 o 
   9   0   2     1236.67     1427.99    131.28 o 
  10   0   2    11302.23    10806.90    309.30 o 
  11   0   2     1506.35     1663.25    158.74 o 
  12   0   2     3912.07     3936.16    502.87 o 
  13   0   2     1401.74     1485.42    249.04 o 
  14   0   2      922.24     1104.05    444.24 o 
  15   0   2      121.78      133.97    232.60 o 
  16   0   2     1327.32     1404.93    361.64 o 
   1   1   2    30551.36    32818.76    291.93 o 
   2   1   2    13887.84    13861.33    237.25 o 
   3   1   2     1897.42     2128.16     84.29 o 
   4   1   2    12328.34    12637.71    164.95 o 
   5   1   2    11268.41    10972.70    163.82 o 
   6   1   2     1946.61     1675.23     77.82 o 
   7   1   2     8100.64     7789.13    160.38 o 
   8   1   2      601.38      625.19     67.49 o 
   9   1   2     1933.12     1740.41    155.91 o 
  10   1   2        8.75      -25.67     73.88 o 
  11   1   2     3275.00     3279.22    164.37 o 
  12   1   2      152.96      243.50    113.92 o 
  13   1   2      684.69      645.67    146.21 o 
  14   1   2       87.52       78.58    128.62 o 
  15   1   2     1514.65      610.15    502.33 o 
  16   1   2       73.19      221.28    175.04 o 
  17   1   2      136.40      170.68    247.12 o 
   0   2   2     4402.23     4538.51    132.33 o 
   1   2   2     1435.60     1523.40     36.39 o 
   2   2   2    12131.78    12449.33    159.68 o 
   3   2   2     7633.35     8319.73    149.36 o 
   4   2   2     9986.20     9492.73    173.96 o 
   5   2   2     2618.33     2865.68     99.44 o 
   6   2   2    11680.75    11575.96    199.07 o 
   7   2   2      589.93      636.92     70.05 o 
   8   2   2     1352.19     1387.78     93.95 o 
   9   2   2       59.86       18.39     59.33 o 
  10   2   2     5296.43     5107.56    208.24 o 
  11   2   2     1989.27     1994.83    177.32 o 
  12   2   2      955.58      726.90    139.15 o 
  13   2   2       80.80       93.06    156.76 o 
  14   2   2      392.71      174.53    162.59 o 
  15   2   2       78.06       -6.77    149.85 o 
  16   2   2       40.85       97.92    178.21 o 
  17   2   2      152.39      417.01    209.95 o 
   1   3   2    51759.32    52250.98    325.99 o 
   2   3   2      486.02      393.35     33.06 o 
   3   3   2    15681.39    16334.89    179.28 o 
   4   3   2     6801.64     7065.27    144.08 o 
   5   3   2    67702.63    65561.91    642.26 o 
   6   3   2     5026.32     5135.99    147.27 o 
   7   3   2    32352.83    30715.31    475.68 o 
   8   3   2     1362.70     1351.61    100.35 o 
   9   3   2    22506.17    21182.88    455.88 o 
  10   3   2     2709.36     2660.04    196.09 o 
  11   3   2     6795.16     6398.73    311.09 o 
  12   3   2      404.91      397.19    124.14 o 
  13   3   2     4247.25     3820.80    247.11 o 
  14   3   2     1100.02     1315.63    257.06 o 
  15   3   2     2006.80     2620.99    423.70 o 
  16   3   2      239.32      412.61    190.94 o 
   0   4   2      269.60      379.02     49.45 o 
   1   4   2      458.99      550.55     30.02 o 
   2   4   2     9568.39     9711.71    135.81 o 
   3   4   2      515.87      523.40     39.57 o 
   4   4   2     5679.03     5739.31    122.44 o 
   5   4   2     3894.55     3818.96    123.11 o 
   6   4   2     3908.78     3882.17    148.25 o 
   7   4   2      444.79      473.21     69.87 o 
   8   4   2     4559.77     4481.96    217.11 o 
   9   4   2      587.71      848.35    138.75 o 
  10   4   2     2967.61     3000.22    212.36 o 
  11   4   2      812.51      797.62    151.82 o 
  12   4   2       17.83       16.94    104.81 o 
  13   4   2      862.16     1051.93    191.82 o 
  14   4   2      337.46      273.46    188.84 o 
  15   4   2      322.35      172.32    179.67 o 
  16   4   2      218.08      409.03    193.88 o 
   1   5   2    21245.51    21868.29    192.09 o 
   2   5   2     1012.00     1119.57     44.58 o 
   3   5   2    13420.81    14238.61    166.25 o 
   4   5   2      125.53       47.27     71.69 o 
   5   5   2    14064.03    14879.22    245.74 o 
   6   5   2     2487.11     2725.46    148.88 o 
   7   5   2     1181.11     1337.59     95.16 o 
   8   5   2      438.02      444.94    115.78 o 
   9   5   2     1735.16     1355.84    166.36 o 
  10   5   2        5.74       97.78    106.26 o 
  11   5   2     1305.07     1460.47    178.92 o 
  12   5   2      284.29      144.93    114.71 o 
  13   5   2      464.97      484.55    252.53 o 
  14   5   2      260.47      302.42    127.62 o 
  15   5   2      466.23      947.91    243.82 o 
  16   5   2      218.97      319.45    195.18 o 
   0   6   2     5791.66     6076.43    201.89 o 
   1   6   2      977.39     1075.84     52.59 o 
   2   6   2    28301.49    28016.10    258.21 o 
   3   6   2    10653.69    10097.44    166.82 o 
   4   6   2    29073.27    29155.48    303.95 o 
   5   6   2     2850.84     2953.79    121.80 o 
   6   6   2    12585.19    12189.07    232.23 o 
   7   6   2     3543.65     3499.46    293.17 o 
   8   6   2    10423.47    10530.13    330.56 o 
   9   6   2     1893.53     2052.75    187.58 o 
  10   6   2     6809.02     6083.58    287.84 o 
  11   6   2     1232.80     1570.38    186.69 o 
  12   6   2     1774.13     1938.30    206.90 o 
  13   6   2      546.18      388.91    137.30 o 
  14   6   2     3655.43     3425.49    368.69 o 
  15   6   2      853.61      900.73    262.98 o 
  16   6   2      510.56      747.68    318.22 o 
   1   7   2    29143.77    30659.88    306.59 o 
   2   7   2      567.94      472.53     48.51 o 
   3   7   2    16338.02    15656.70    222.71 o 
   4   7   2       29.12       68.15     44.35 o 
   5   7   2     4028.73     4344.82    145.04 o 
   6   7   2       26.72       68.07     81.30 o 
   7   7   2     4648.38     4720.05    231.72 o 
   8   7   2      552.15      604.64    130.43 o 
   9   7   2      964.94      660.30    147.73 o 
  10   7   2      269.10      406.77    138.08 o 
  11   7   2     1061.69     1217.96    175.81 o 
  12   7   2      293.20      340.99    126.92 o 
  13   7   2     1410.92     1692.40    211.06 o 
  14   7   2      126.31      271.99    203.49 o 
  15   7   2      305.42      323.37    225.09 o 
  16   7   2      104.85       32.97    204.19 o 
   0   8   2    12654.67    12039.08    327.20 o 
   1   8   2      298.88      399.90     50.82 o 
   2   8   2     6730.19     6765.89    137.29 o 
   3   8   2      101.69      189.97     58.53 o 
   4   8   2     9261.85     8637.78    154.94 o 
   5   8   2      197.49      256.32     53.31 o 
   6   8   2       38.34       10.68     82.28 o 
   7   8   2       56.34       73.90    115.19 o 
   8   8   2     7011.74     6613.40    284.55 o 
   9   8   2     3824.84     3615.55    241.30 o 
  10   8   2      582.69      423.92    132.96 o 
  11   8   2      195.59      347.99    223.64 o 
  12   8   2      489.26      455.60    259.59 o 
  13   8   2      365.17      265.05    268.90 o 
  14   8   2      237.45      224.52    201.44 o 
  15   8   2      163.13      408.98    238.97 o 
   1   9   2    25095.47    25052.90    324.91 o 
   2   9   2      111.84      131.38     41.92 o 
   3   9   2    26587.17    25405.71    300.34 o 
   4   9   2     2329.47     2259.93    127.73 o 
   5   9   2    22498.16    22613.03    326.83 o 
   6   9   2      555.47      531.32    127.23 o 
   7   9   2    10375.48    10461.22    343.44 o 
   8   9   2      993.50      887.14    165.19 o 
   9   9   2     6502.57     6455.89    301.95 o 
  10   9   2      639.92      780.13    174.71 o 
  11   9   2     5941.06     5611.23    464.30 o 
  12   9   2      747.17      332.28    219.07 o 
  13   9   2     2679.56     2775.08    350.68 o 
  14   9   2      617.87      834.35    263.67 o 
  15   9   2      988.60     1199.86    302.07 o 
   0  10   2       84.39      114.68     71.53 o 
   1  10   2      483.94      473.15     62.97 o 
   2  10   2     3551.67     3457.74    116.28 o 
   3  10   2      171.00      192.07     49.50 o 
   4  10   2     1539.22     1579.18     93.09 o 
   5  10   2      181.49      208.77     63.26 o 
   6  10   2     5215.41     4847.13    214.66 o 
   7  10   2      295.94      290.14    126.02 o 
   8  10   2     2769.39     2802.14    223.80 o 
   9  10   2      512.22      468.24    133.88 o 
  10  10   2      703.07      616.00    149.19 o 
  11  10   2        0.88      -52.34    182.24 o 
  12  10   2      522.48      609.68    255.48 o 
  13  10   2      133.11      285.62    226.91 o 
  14  10   2       34.87      -39.26    273.42 o 
   1  11   2     2768.29     2821.69    121.70 o 
   2  11   2     1161.18     1342.43     95.88 o 
   3  11   2     4041.00     3929.75    132.73 o 
   4  11   2      573.68      470.77     69.61 o 
   5  11   2     3607.04     3662.78    140.37 o 
   6  11   2       18.37        4.68     64.86 o 
   7  11   2     1953.13     1972.53    172.64 o 
   8  11   2       54.33      -98.96     98.96 o 
   9  11   2     1206.38      916.88    228.90 o 
  10  11   2       51.67       -8.78    176.22 o 
  11  11   2      754.21      295.11    204.28 o 
  12  11   2      155.47      161.23    294.11 o 
  13  11   2      493.54      284.52    220.88 o 
  14  11   2       77.26      -50.45    199.21 o 
   0  12   2    12793.51    12453.53    601.09 o 
   1  12   2        1.33        8.38     52.85 o 
   2  12   2     8724.95     8461.85    204.51 o 
   3  12   2      709.90      801.78     89.75 o 
   4  12   2     5276.16     5209.51    204.65 o 
   5  12   2      775.43      815.34     95.09 o 
   6  12   2     4410.40     4316.24    173.55 o 
   7  12   2      480.60      337.05    174.28 o 
   8  12   2     4355.41     4435.02    353.82 o 
   9  12   2     1213.03     1940.30    286.94 o 
  10  12   2     2052.11     1866.82    636.98 o 
  11  12   2      379.86      270.98    209.84 o 
  12  12   2     1280.06     1755.00    589.31 o 
  13  12   2      258.60      -54.56    205.34 o 
   1  13   2     3012.34     3208.52    145.56 o 
   2  13   2        3.40       53.69     66.45 o 
   3  13   2     5837.62     5957.97    201.37 o 
   4  13   2      472.10      445.49     78.19 o 
   5  13   2     1521.45     1379.33    126.73 o 
   6  13   2      481.85      538.12    139.46 o 
   7  13   2     1824.15     1280.18    248.31 o 
   8  13   2      132.93       52.54    167.22 o 
   9  13   2     1244.78     1044.85    241.09 o 
  10  13   2        9.88     -139.33    168.49 o 
  11  13   2     1044.35      911.35    262.67 o 
  12  13   2       18.98      214.10    226.14 o 
  13  13   2      727.95      738.18    281.86 o 
   0  14   2      419.91      548.18    111.86 o 
   1  14   2      410.06      476.80     76.30 o 
   2  14   2        2.58       -2.93     51.48 o 
   3  14   2      143.37       89.63     67.13 o 
   4  14   2      914.66      902.04    146.74 o 
   5  14   2       85.19       24.49    102.75 o 
   6  14   2     1946.89     2389.82    284.64 o 
   7  14   2      154.22      -27.43    168.04 o 
   8  14   2       86.31       -3.94    179.60 o 
   9  14   2        4.06     -167.94    167.94 o 
  10  14   2      205.42      147.54    201.71 o 
  11  14   2       47.30     -196.19    196.19 o 
  12  14   2       67.59       14.92    227.59 o 
   1  15   2     9410.07     9253.57    348.37 o 
   2  15   2       91.84      -14.70     88.02 o 
   3  15   2     7957.00     7141.40    309.63 o 
   4  15   2        9.75       59.06    148.33 o 
   5  15   2     4912.23     4752.70    370.77 o 
   6  15   2       12.65     -154.25    154.25 o 
   7  15   2     3968.71     3565.30    356.85 o 
   8  15   2      608.53      864.84    231.60 o 
   9  15   2     3092.55     3106.12    942.60 o 
  10  15   2       69.91      183.99    216.73 o 
  11  15   2     1934.49     1449.76    615.34 o 
   0  16   2      442.70      753.28    196.17 o 
   1  16   2       40.59      -25.26    131.01 o 
   2  16   2     2058.04     2043.20    281.04 o 
   3  16   2      628.25      756.40    208.82 o 
   4  16   2     1272.44     1387.18    256.08 o 
   5  16   2       51.79      187.39    170.30 o 
   6  16   2      799.18      947.62    242.96 o 
   7  16   2      149.10      253.18    199.73 o 
   8  16   2      977.38      759.98    356.44 o 
   9  16   2       71.80       99.44    210.82 o 
  10  16   2      709.49      448.51    358.90 o 
   1  17   2      704.66      523.84    155.59 o 
   2  17   2       88.88      -99.44    142.77 o 
   3  17   2      452.08      354.33    180.94 o 
   4  17   2      324.96      141.92    183.09 o 
   5  17   2      511.67      370.63    230.55 o 
   6  17   2       65.05      284.36    193.10 o 
   7  17   2      748.02      302.31    210.76 o 
   8  17   2      219.51      325.22    245.72 o 
   9  17   2      767.29     1074.17    302.99 o 
   0  18   2     2099.65     2709.51    332.52 o 
   1  18   2        4.21       51.17    110.00 o 
   2  18   2     2757.16     3024.58    366.57 o 
   3  18   2        5.46     -161.76    161.76 o 
   4  18   2     2479.65     2718.01    350.17 o 
   5  18   2      144.30      187.63    208.08 o 
   6  18   2     1295.81     1356.05    278.86 o 
   7  18   2       36.24      -78.22    215.72 o 
   1  19   2     1533.84     1531.19    208.06 o 
   2  19   2       17.91      195.06    157.18 o 
   3  19   2      452.76      376.34    218.61 o 
   4  19   2       92.21      232.54    203.08 o 
   5  19   2     1752.18     1889.94    339.63 o 
   0  20   2      372.78      283.73    222.47 o 
   1  20   2        0.08       -7.37    135.45 o 
   2  20   2      597.74      552.48    170.02 o 
   1   1   3      420.17      424.31     41.94 o 
   2   1   3    43721.88    43237.29    495.73 o 
   3   1   3     3873.47     3970.81    115.12 o 
   4   1   3       29.91       48.08     44.45 o 
   5   1   3     2485.74     2872.31     92.24 o 
   6   1   3     3665.66     3315.07    104.28 o 
   7   1   3        1.70      -26.98     41.82 o 
   8   1   3       88.81      138.23     55.09 o 
   9   1   3      702.12      617.69     78.08 o 
  10   1   3      299.30      263.83     85.99 o 
  11   1   3     1113.02      866.02    121.86 o 
  12   1   3     2561.91     2859.19    180.52 o 
  13   1   3       18.39       63.37    103.78 o 
  14   1   3     1379.39     1524.59    200.90 o 
  15   1   3       65.69      160.95    156.25 o 
  16   1   3      246.20      785.48    315.89 o 
  17   1   3       53.72       46.03    257.26 o 
   0   2   3   112778.66   119684.36   1077.34 o 
   1   2   3     1493.65     1576.10     34.17 o 
   2   2   3   265682.00   269666.41   2018.24 o 
   3   2   3     3667.54     3544.57     91.25 o 
   4   2   3    45455.88    44859.07    535.33 o 
   5   2   3        0.49       32.75     44.01 o 
   6   2   3    45545.89    43237.30    449.55 o 
   7   2   3      939.26     1011.92     81.78 o 
   8   2   3    15663.21    15116.99    330.24 o 
   9   2   3      925.27      874.13     90.36 o 
  10   2   3    11169.26    11178.82    294.33 o 
  11   2   3      299.24      282.33     95.57 o 
  12   2   3     4070.33     4095.66    236.90 o 
  13   2   3       62.40      318.72    161.77 o 
  14   2   3     3669.29     3162.01    322.97 o 
  15   2   3       80.30      321.01    171.52 o 
  16   2   3     1647.90     1940.83    298.73 o 
   1   3   3       18.12      -14.10     22.01 o 
   2   3   3    32089.87    32709.92    219.25 o 
   3   3   3    15502.02    15736.91    194.37 o 
   4   3   3     2758.43     2765.74     89.36 o 
   5   3   3     3415.54     3852.07    127.95 o 
   6   3   3      900.36      938.92     95.30 o 
   7   3   3      360.92      331.21     72.28 o 
   8   3   3      112.42      143.27     67.44 o 
   9   3   3      619.81      421.17     89.46 o 
  10   3   3      155.81      222.69    115.77 o 
  11   3   3      620.87      529.09    130.30 o 
  12   3   3     1956.11     2060.28    230.14 o 
  13   3   3      599.44      536.04    132.82 o 
  14   3   3       44.87     -127.86    140.21 o 
  15   3   3        0.09       74.19    151.91 o 
  16   3   3       79.25      229.86    190.10 o 
   0   4   3    84978.41    84163.76   1667.12 o 
   1   4   3     3640.94     4047.44     76.20 o 
   2   4   3    43275.06    44593.64    288.26 o 
   3   4   3     2499.12     2690.58     70.01 o 
   4   4   3    50736.42    50120.38    458.93 o 
   5   4   3     1865.70     1973.18    101.49 o 
   6   4   3    26881.05    25800.04    363.09 o 
   7   4   3       13.79       29.97     60.32 o 
   8   4   3    21536.57    20624.43    344.23 o 
   9   4   3      531.31      504.69    145.30 o 
  10   4   3    13522.84    12514.53    378.92 o 
  11   4   3      105.15       33.50     98.32 o 
  12   4   3     5937.50     6285.42    296.56 o 
  13   4   3      186.76      104.48    116.14 o 
  14   4   3     2609.27     2792.08    235.81 o 
  15   4   3       24.67       -2.17    156.53 o 
  16   4   3     1835.95     1897.39    304.39 o 
   1   5   3        2.61       -8.36     23.38 o 
   2   5   3       43.28       51.47     22.72 o 
   3   5   3     5612.69     5652.74     83.85 o 
   4   5   3       38.39      106.72     51.41 o 
   5   5   3     1071.19     1047.56     86.89 o 
   6   5   3     4188.69     4236.72    146.86 o 
   7   5   3     1424.18     1565.59    162.36 o 
   8   5   3     1966.92     1817.52    168.42 o 
   9   5   3      507.49      388.86    120.92 o 
  10   5   3     2150.18     2396.83    205.25 o 
  11   5   3      319.61      212.58    121.53 o 
  12   5   3      379.39      631.34    148.79 o 
  13   5   3       81.95      108.75    122.22 o 
  14   5   3      479.64      675.88    208.45 o 
  15   5   3       37.53      255.87    193.72 o 
  16   5   3      649.73      813.20    243.79 o 
   0   6   3      935.64      998.47     95.42 o 
   1   6   3      267.26      340.72     35.48 o 
   2   6   3     3088.96     3315.98    137.90 o 
   3   6   3      534.84      552.87     39.65 o 
   4   6   3      599.82      621.88     98.51 o 
   5   6   3      574.51      621.44     75.28 o 
   6   6   3       35.31      -10.72     72.65 o 
   7   6   3      526.59      579.87    120.39 o 
   8   6   3     1098.64     1262.97    156.23 o 
   9   6   3      157.76      117.46    107.91 o 
  10   6   3      205.68      152.28    153.31 o 
  11   6   3       30.38       20.21    102.93 o 
  12   6   3        2.39       32.28    112.18 o 
  13   6   3       47.11        9.87    104.39 o 
  14   6   3       10.98       40.76    127.97 o 
  15   6   3       48.79      223.65    119.29 o 
  16   6   3       14.51      191.59    212.69 o 
   1   7   3     3765.66     3850.76     94.16 o 
   2   7   3      650.98      574.46     47.29 o 
   3   7   3     1314.37     1396.09     76.81 o 
   4   7   3     2160.62     2248.70     84.12 o 
   5   7   3      684.30      812.15    161.05 o 
   6   7   3     1598.15     1399.61    108.27 o 
   7   7   3     1216.58     1586.06    232.72 o 
   8   7   3     1580.23     1843.59    178.97 o 
   9   7   3      345.05      618.97    146.20 o 
  10   7   3     1395.66     1607.48    381.73 o 
  11   7   3       25.47      132.35    122.37 o 
  12   7   3      589.98      803.33    220.99 o 
  13   7   3      101.50      170.57    123.03 o 
  14   7   3      569.61      793.83    259.11 o 
  15   7   3      183.68      302.10    217.15 o 
   0   8   3    31924.31    31022.48    575.18 o 
   1   8   3     4860.29     5003.51    114.53 o 
   2   8   3    54848.26    53796.95    416.55 o 
   3   8   3       17.05       36.42     50.42 o 
   4   8   3    32033.16    32249.42    330.02 o 
   5   8   3      304.17      443.12     62.58 o 
   6   8   3    15284.68    14698.01    379.19 o 
   7   8   3      289.45      169.21    120.98 o 
   8   8   3    12533.33    12850.73    387.39 o 
   9   8   3      211.31      204.66    128.97 o 
  10   8   3     8545.90     8701.45    349.61 o 
  11   8   3      131.63       60.10    223.54 o 
  12   8   3     4795.85     4346.63    288.81 o 
  13   8   3      225.04      405.54    143.52 o 
  14   8   3     2283.74     2303.19    249.00 o 
  15   8   3        3.31      320.20    217.87 o 
   1   9   3      173.48      180.13     39.77 o 
   2   9   3     1201.08     1338.24     77.41 o 
   3   9   3      181.22      231.60     48.16 o 
   4   9   3     1547.70     1553.45    108.06 o 
   5   9   3        1.23       55.95     54.11 o 
   6   9   3      775.42     1043.39    147.13 o 
   7   9   3      921.19      851.61    151.55 o 
   8   9   3      351.84      245.35    254.08 o 
   9   9   3      452.80      333.40    168.41 o 
  10   9   3      211.10      140.14    155.21 o 
  11   9   3       22.34       46.41    116.09 o 
  12   9   3       66.83      159.39    139.86 o 
  13   9   3       10.33      198.09    154.01 o 
  14   9   3       12.83      227.51    218.22 o 
  15   9   3       11.63      121.28    220.65 o 
   0  10   3     7340.64     6794.31    354.93 o 
   1  10   3       91.66      113.33     47.18 o 
   2  10   3    21327.93    21017.08    275.99 o 
   3  10   3      259.14      285.63     54.10 o 
   4  10   3    17246.72    16543.06    270.44 o 
   5  10   3      417.22      390.31     72.80 o 
   6  10   3    13856.79    14399.46    463.42 o 
   7  10   3     1973.68     1723.47    185.67 o 
   8  10   3    13480.64    12995.80    697.54 o 
   9  10   3      185.40      194.05    126.75 o 
  10  10   3     8137.23     8531.37    361.90 o 
  11  10   3        1.08     -110.85    110.85 o 
  12  10   3     3546.05     3751.16    329.42 o 
  13  10   3      111.09      268.85    257.94 o 
  14  10   3     1148.26     1040.59    288.19 o 
   1  11   3      556.12      637.70     84.05 o 
   2  11   3        6.22      -21.68     40.12 o 
   3  11   3      246.93      203.32     54.23 o 
   4  11   3      646.72      634.19     75.63 o 
   5  11   3     1040.27     1118.61    102.57 o 
   6  11   3       24.62       97.93     80.15 o 
   7  11   3        2.92      -72.42     85.06 o 
   8  11   3     1702.55     1815.00    203.12 o 
   9  11   3        2.34      132.37    115.46 o 
  10  11   3      791.29      718.18    167.94 o 
  11  11   3        0.36      -90.05    117.99 o 
  12  11   3      943.92     1244.75    571.92 o 
  13  11   3        6.74     -115.73    282.33 o 
  14  11   3     1020.85      658.47    282.84 o 
   0  12   3     1699.90     1642.94    232.88 o 
   1  12   3        7.09      -47.64     47.64 o 
   2  12   3       13.46      -35.82     46.41 o 
   3  12   3      121.76      126.48     56.15 o 
   4  12   3       62.68        0.63     56.08 o 
   5  12   3      109.82       -9.99     56.99 o 
   6  12   3     1122.99      792.43     97.99 o 
   7  12   3      165.73      243.25    122.80 o 
   8  12   3       40.51       76.99    121.62 o 
   9  12   3       11.20      -20.61    114.13 o 
  10  12   3      214.72      -76.66    182.52 o 
  11  12   3       14.40     -176.68    176.68 o 
  12  12   3       20.49     -166.08    195.87 o 
  13  12   3      105.85      118.97    218.76 o 
   1  13   3       64.96      110.40     60.22 o 
   2  13   3      324.91      399.93     83.82 o 
   3  13   3        0.86        1.20     50.68 o 
   4  13   3       63.21      127.60     78.31 o 
   5  13   3      413.85      283.49     80.67 o 
   6  13   3     1092.94     1289.13    265.30 o 
   7  13   3        1.02     -150.77    150.77 o 
   8  13   3      924.77     1114.53    239.35 o 
   9  13   3      234.14      122.68    180.37 o 
  10  13   3      317.27      370.12    219.04 o 
  11  13   3       31.26        4.86    195.07 o 
  12  13   3      637.47      875.64    277.74 o 
   0  14   3    10370.15    10082.56    341.13 o 
   1  14   3       14.15      -48.83     48.83 o 
   2  14   3    11372.71    11658.03    283.72 o 
   3  14   3      264.38      109.63     76.24 o 
   4  14   3    14755.50    14269.74    420.29 o 
   5  14   3      354.28      587.34    132.72 o 
   6  14   3     6259.13     7135.99    371.28 o 
   7  14   3        5.10     -138.68    138.68 o 
   8  14   3     5497.92     5391.91    407.56 o 
   9  14   3        0.97       50.24    177.26 o 
  10  14   3     2175.71     2081.46    321.37 o 
  11  14   3       37.15       98.11    226.80 o 
  12  14   3     1817.10     1695.39    341.69 o 
   1  15   3      995.16     1026.42    125.22 o 
   2  15   3      267.39      222.73    134.26 o 
   3  15   3        2.54       91.04    101.62 o 
   4  15   3        0.58      -30.28     97.63 o 
   5  15   3       27.17       68.64    161.19 o 
   6  15   3        6.69      214.08    178.13 o 
   7  15   3       51.51       12.86    174.00 o 
   8  15   3        1.04      -97.98    214.11 o 
   9  15   3        1.58      129.92    201.26 o 
  10  15   3        1.88     -167.55    195.97 o 
  11  15   3       22.39     -198.52    198.52 o 
   0  16   3     3659.14     4258.21    593.83 o 
   1  16   3       14.87      -31.83    135.16 o 
   2  16   3     5545.70     5658.53    400.75 o 
   3  16   3        7.56       56.42    152.90 o 
   4  16   3     6891.19     6272.37    417.67 o 
   5  16   3       58.99       46.95    161.61 o 
   6  16   3     5195.92     5357.05    414.72 o 
   7  16   3      100.65      -10.00    180.06 o 
   8  16   3     4907.21     4546.08    426.03 o 
   9  16   3      167.62      -97.13    208.68 o 
  10  16   3     1287.90      797.25    277.57 o 
   1  17   3      133.00      269.41    133.35 o 
   2  17   3       12.99      335.02    265.20 o 
   3  17   3      206.20        4.20    202.88 o 
   4  17   3       61.61      150.86    177.21 o 
   5  17   3        1.69       89.79    185.79 o 
   6  17   3       35.51      219.32    201.48 o 
   7  17   3      293.97      631.13    243.64 o 
   8  17   3      295.16      799.13    431.64 o 
   9  17   3      590.46      728.12    277.41 o 
   0  18   3      346.98      278.07    184.14 o 
   1  18   3        9.08      -39.91    160.51 o 
   2  18   3      103.67      233.56    211.10 o 
   3  18   3       19.38       54.58    170.45 o 
   4  18   3       42.21      190.52    187.93 o 
   5  18   3      139.73       -8.53    332.46 o 
   6  18   3       25.30      -68.27    184.66 o 
   7  18   3       48.45      -58.61    199.41 o 
   1  19   3      203.05      200.35    130.08 o 
   2  19   3        6.23        0.07    127.11 o 
   3  19   3      179.11      389.17    217.35 o 
   4  19   3      149.51      551.50    246.42 o 
   5  19   3       31.65     -180.25    180.25 o 
   0  20   3     3778.06     4166.95    478.49 o 
   1  20   3      166.30      279.56    149.37 o 
   0   0   4     7095.87     7878.31    155.52 o 
   1   0   4    19912.65    21866.83    259.57 o 
   2   0   4     3381.19     3658.89    220.82 o 
   3   0   4     3079.08     2745.37    294.52 o 
   4   0   4    19205.85    18653.12    299.93 o 
   5   0   4     1485.36     1311.20    146.01 o 
   6   0   4    18616.53    19688.19    351.52 o 
   7   0   4     3035.50     2704.26    147.11 o 
   8   0   4     2468.12     2476.99    153.52 o 
   9   0   4     1612.61     1566.86    168.54 o 
  10   0   4       52.47      -22.74     89.60 o 
  11   0   4     3053.81     3032.22    196.53 o 
  12   0   4      221.38      323.08    142.09 o 
  13   0   4     2345.98     3478.62    467.94 o 
  14   0   4     1192.98      885.20    286.57 o 
  15   0   4      999.52     1335.61    367.12 o 
  16   0   4      466.03       21.37    194.25 o 
   1   1   4    16185.80    17269.05    160.78 o 
   2   1   4    12732.70    13364.71    214.12 o 
   3   1   4    13182.19    14044.70    213.43 o 
   4   1   4      499.04      501.42     91.76 o 
   5   1   4    32628.75    33240.54    360.22 o 
   6   1   4       80.33       28.37     49.68 o 
   7   1   4     4506.66     4842.23    145.93 o 
   8   1   4      481.95      508.72     76.30 o 
   9   1   4     8801.30     8438.86    248.52 o 
  10   1   4       54.26       51.87     72.72 o 
  11   1   4     4231.79     4158.63    201.09 o 
  12   1   4       15.21      -31.47     73.95 o 
  13   1   4     1279.06     1231.33    179.20 o 
  14   1   4      436.27      526.32    141.92 o 
  15   1   4     1251.84     1582.13    582.60 o 
  16   1   4       10.57      127.67    240.27 o 
   0   2   4     4194.26     4241.24    115.04 o 
   1   2   4     4498.09     4611.22     73.53 o 
   2   2   4    10076.25     9940.65    183.58 o 
   3   2   4        0.33      -36.40     39.23 o 
   4   2   4     3616.04     3673.05     88.38 o 
   5   2   4     1050.55     1275.42     78.95 o 
   6   2   4     3297.79     3274.75    119.11 o 
   7   2   4     1564.77     1644.93     97.32 o 
   8   2   4       28.09      -23.62     58.30 o 
   9   2   4      197.11      145.34     69.44 o 
  10   2   4      199.25       73.70     93.18 o 
  11   2   4     1974.06     2038.57    236.78 o 
  12   2   4       33.82      117.69    101.96 o 
  13   2   4      912.80      895.34    213.28 o 
  14   2   4      516.67      646.66    190.32 o 
  15   2   4      278.71      516.62    178.45 o 
  16   2   4      210.15      472.13    205.38 o 
   1   3   4    38595.69    38559.07    252.37 o 
   2   3   4     1106.31     1064.81     36.80 o 
   3   3   4    74288.99    75071.02    796.79 o 
   4   3   4      517.34      501.78     40.19 o 
   5   3   4    90592.18    90384.65    726.50 o 
   6   3   4      358.27      500.25     53.17 o 
   7   3   4    39885.07    36422.28    883.74 o 
   8   3   4      206.71       41.23     68.56 o 
   9   3   4    27646.47    26117.42    417.30 o 
  10   3   4        9.68       22.82    102.16 o 
  11   3   4    12410.94    11691.58    369.48 o 
  12   3   4     1223.81     1190.84    164.29 o 
  13   3   4     3532.74     3439.52    239.64 o 
  14   3   4      489.74      318.21    175.48 o 
  15   3   4     3065.16     3644.57    365.03 o 
  16   3   4      165.20      159.66    259.04 o 
   0   4   4      331.58      366.70     45.84 o 
   1   4   4     1897.32     1755.78     56.39 o 
   2   4   4     3234.14     3389.07     62.94 o 
   3   4   4      993.63     1022.59     54.44 o 
   4   4   4     5602.31     6131.74    130.54 o 
   5   4   4     8635.29    10069.06    239.05 o 
   6   4   4      115.36      151.92     77.74 o 
   7   4   4        0.68      -35.90     67.66 o 
   8   4   4     2207.93     2350.37    136.80 o 
   9   4   4      877.15      948.14    145.04 o 
  10   4   4      856.83      771.06    150.54 o 
  11   4   4      142.46      211.40    152.62 o 
  12   4   4      571.02      788.37    151.25 o 
  13   4   4      410.60      606.80    148.99 o 
  14   4   4      150.08      155.42    119.84 o 
  15   4   4      286.96      523.65    207.95 o 
  16   4   4        0.80      230.40    181.63 o 
   1   5   4    36483.14    37397.54    330.21 o 
   2   5   4    12150.35    13013.53    133.81 o 
   3   5   4    25265.75    25077.52    204.56 o 
   4   5   4      461.01      661.31     59.81 o 
   5   5   4    19306.30    18370.88    298.89 o 
   6   5   4      135.53      145.60     83.95 o 
   7   5   4     1858.63     2048.87    124.91 o 
   8   5   4       25.32       47.37    114.74 o 
   9   5   4     1675.31     1593.53    267.31 o 
  10   5   4       10.41      -26.08    104.30 o 
  11   5   4       33.59       85.91    104.46 o 
  12   5   4      859.57      763.11    147.11 o 
  13   5   4     1249.73     1542.92    197.61 o 
  14   5   4       18.96      200.70    130.70 o 
  15   5   4      757.51     1055.27    368.08 o 
  16   5   4        2.92       39.92    183.94 o 
   0   6   4    24767.61    23951.37    861.64 o 
   1   6   4      443.28      401.97     40.65 o 
   2   6   4     9505.21    10006.55    131.47 o 
   3   6   4      773.13      754.03     42.24 o 
   4   6   4      596.52      467.98     39.21 o 
   5   6   4       77.31       96.84     59.48 o 
   6   6   4     1497.07     1521.88    111.56 o 
   7   6   4     1060.01     1068.49    122.47 o 
   8   6   4     1143.86     1242.00    157.33 o 
   9   6   4     1719.59     2156.29    195.50 o 
  10   6   4     5267.59     5179.00    274.40 o 
  11   6   4       82.94      147.29    117.69 o 
  12   6   4      534.45      611.57    153.33 o 
  13   6   4      583.74     1022.71    194.51 o 
  14   6   4       19.23      191.61    166.69 o 
  15   6   4     1218.92     1279.18    203.39 o 
  16   6   4       84.55      182.64    190.33 o 
   1   7   4    30247.29    30070.65    287.48 o 
   2   7   4       91.37      103.88     33.87 o 
   3   7   4    13483.05    13408.46    164.57 o 
   4   7   4       41.96       40.14     27.82 o 
   5   7   4     4534.49     4853.77    164.63 o 
   6   7   4     1515.21     1591.52    119.43 o 
   7   7   4     3728.13     3605.97    213.29 o 
   8   7   4      113.64      122.50    109.17 o 
   9   7   4     5985.45     5649.29    276.31 o 
  10   7   4     1379.35     1380.17    179.97 o 
  11   7   4     3542.10     3524.74    253.32 o 
  12   7   4        7.54      189.51    126.60 o 
  13   7   4     1614.48     1505.48    201.90 o 
  14   7   4       82.28       98.52    124.60 o 
  15   7   4      358.08      419.66    144.48 o 
   0   8   4     3065.98     3213.63    375.89 o 
   1   8   4      195.40      264.26     42.09 o 
   2   8   4      254.49      244.44     39.41 o 
   3   8   4      937.95     1105.18     62.60 o 
   4   8   4     2675.20     2901.64    101.66 o 
   5   8   4       39.53       73.42     53.73 o 
   6   8   4      858.11     1028.94    241.62 o 
   7   8   4      287.88      208.31    117.34 o 
   8   8   4       20.37       70.36    205.53 o 
   9   8   4     1048.20     1609.28    186.57 o 
  10   8   4      893.40      895.05    161.59 o 
  11   8   4        5.92     -111.50    111.50 o 
  12   8   4      816.05      660.44    163.47 o 
  13   8   4      184.03      230.02    129.39 o 
  14   8   4       16.02      139.29    139.05 o 
  15   8   4       58.86      329.70    180.59 o 
   1   9   4    46611.34    45054.53    406.90 o 
   2   9   4      560.79      657.35     53.47 o 
   3   9   4    31713.55    31086.51    400.57 o 
   4   9   4        4.36       42.44     41.95 o 
   5   9   4    18727.11    19171.23    261.74 o 
   6   9   4      438.38      475.50    120.06 o 
   7   9   4    18823.31    18363.40    508.45 o 
   8   9   4     1618.02     1876.70    264.24 o 
   9   9   4    12737.98    12742.02    408.14 o 
  10   9   4       33.48      -56.83    112.58 o 
  11   9   4     7376.58     7519.23    355.15 o 
  12   9   4       55.40      -26.44    101.98 o 
  13   9   4     2471.87     2564.65    258.89 o 
  14   9   4        6.98      122.68    166.49 o 
  15   9   4     1607.03     1985.25    353.84 o 
   0  10   4      315.12      485.19    108.49 o 
   1  10   4        0.05      -32.73     32.73 o 
   2  10   4      908.41      883.02     64.43 o 
   3  10   4      299.40      396.95     70.05 o 
   4  10   4     1711.13     1572.81     90.17 o 
   5  10   4       62.18        0.62     57.15 o 
   6  10   4      278.31      327.36     99.84 o 
   7  10   4        1.77     -103.12    121.55 o 
   8  10   4      512.70      658.86    144.65 o 
   9  10   4      395.87      312.82    127.52 o 
  10  10   4      624.10      659.91    185.16 o 
  11  10   4      321.10      262.17    132.77 o 
  12  10   4       99.56     -104.79    152.24 o 
  13  10   4      658.87      679.09    181.80 o 
  14  10   4      183.29      271.15    264.91 o 
   1  11   4    11783.04    11241.33    183.93 o 
   2  11   4      603.27      600.87     66.49 o 
   3  11   4     3322.45     3143.84    173.83 o 
   4  11   4      227.44      234.22     64.01 o 
   5  11   4     3797.47     3966.88    155.98 o 
   6  11   4       27.14      116.85     77.51 o 
   7  11   4     1639.13     1593.50    158.85 o 
   8  11   4      740.79      643.09    210.63 o 
   9  11   4     1328.87     1540.28    256.17 o 
  10  11   4       34.87     -107.38    195.22 o 
  11  11   4     1164.61     1360.34    209.36 o 
  12  11   4        6.17        6.25    179.34 o 
  13  11   4      333.00      601.39    170.11 o 
  14  11   4       33.08      228.31    311.37 o 
   0  12   4     1172.18     1463.43    144.89 o 
   1  12   4        3.93      -39.15     39.15 o 
   2  12   4     2623.10     2871.23    120.79 o 
   3  12   4     2017.01     1961.62    109.69 o 
   4  12   4     7327.62     6992.43    180.90 o 
   5  12   4     1589.94     1847.51    126.81 o 
   6  12   4     1114.69     1025.68    104.68 o 
   7  12   4      695.76      807.92    156.69 o 
   8  12   4     2166.18     2199.05    225.21 o 
   9  12   4     1275.40     1243.48    223.09 o 
  10  12   4      286.85      177.08    127.21 o 
  11  12   4      380.81      475.96    164.44 o 
  12  12   4       97.96      299.39    152.09 o 
  13  12   4      781.08      504.63    249.91 o 
   1  13   4     3855.23     3912.02    236.84 o 
   2  13   4      162.33      125.02     57.07 o 
   3  13   4     8467.58     8516.58    201.70 o 
   4  13   4      875.98      915.14     90.21 o 
   5  13   4     2396.46     2337.70    153.59 o 
   6  13   4        1.18      -49.12    109.77 o 
   7  13   4     4004.14     4232.36    280.69 o 
   8  13   4        8.72       18.02    123.70 o 
   9  13   4     2107.84     1917.13    232.97 o 
  10  13   4       65.49      -99.91    152.81 o 
  11  13   4      652.71      854.32    255.30 o 
  12  13   4       45.91     -165.75    209.53 o 
   0  14   4     2394.76     2061.03    221.69 o 
   1  14   4        0.88      131.84     76.42 o 
   2  14   4     1196.88     1326.04    133.15 o 
   3  14   4      670.91      827.74    122.80 o 
   4  14   4        1.88      -32.08     94.65 o 
   5  14   4       78.70       53.78    106.31 o 
   6  14   4       90.01       78.29    132.46 o 
   7  14   4      175.57      198.31    136.03 o 
   8  14   4      153.88       38.24    184.59 o 
   9  14   4       44.16     -194.52    194.52 o 
  10  14   4       41.84     -145.38    183.26 o 
  11  14   4      266.42      495.98    237.86 o 
  12  14   4        7.80     -217.16    448.77 o 
   1  15   4    13710.50    13960.06    357.60 o 
   2  15   4     1151.86      860.93    143.53 o 
   3  15   4    15391.20    15081.70    438.95 o 
   4  15   4      365.12      430.54    172.73 o 
   5  15   4     7835.51     7072.77    427.75 o 
   6  15   4      177.75      173.67    180.13 o 
   7  15   4     5268.76     5096.64    409.56 o 
   8  15   4       26.30     -167.94    167.94 o 
   9  15   4     4332.27     4389.59    573.15 o 
  10  15   4      107.52      109.06    217.40 o 
  11  15   4     1430.98     1224.70    305.41 o 
   0  16   4     1327.18     1613.93    246.00 o 
   1  16   4        0.15      -21.87     99.36 o 
   2  16   4      408.03      335.62    169.53 o 
   3  16   4      225.14       33.61    144.35 o 
   4  16   4     1173.62     1178.22    255.75 o 
   5  16   4       88.32       77.54    158.70 o 
   6  16   4      140.74      336.66    192.28 o 
   7  16   4      298.49      142.36    260.82 o 
   8  16   4       19.06       22.96    188.32 o 
   9  16   4       79.47       -5.82    240.41 o 
  10  16   4       58.39     -161.89    247.81 o 
   1  17   4     1337.39     1481.58    202.32 o 
   2  17   4       17.70      -50.16    126.35 o 
   3  17   4     1932.55     1947.77    285.07 o 
   4  17   4      134.96       71.75    304.25 o 
   5  17   4      856.32      629.82    236.39 o 
   6  17   4       31.38      -31.73    177.73 o 
   7  17   4      581.62      624.83    247.43 o 
   8  17   4        1.69       49.09    214.26 o 
   0  18   4      722.08     1077.61    319.04 o 
   1  18   4       23.08      -29.93    139.63 o 
   2  18   4      138.03      219.46    132.92 o 
   3  18   4       94.97       90.23    175.66 o 
   4  18   4      506.88      596.43    225.24 o 
   5  18   4        7.64      248.83    209.89 o 
   6  18   4      389.28      478.44    238.86 o 
   7  18   4      101.48        3.64    222.40 o 
   1  19   4     1623.61     2159.94    224.09 o 
   2  19   4       17.17       47.36    130.45 o 
   3  19   4     1065.09     1473.84    295.62 o 
   4  19   4        6.15     -175.18    244.52 o 
   5  19   4     1811.23     1961.34    338.44 o 
   1   1   5    10776.42    11288.18    121.20 o 
   2   1   5    11215.88    10706.94    188.56 o 
   3   1   5     9126.04     8757.10    147.36 o 
   4   1   5       58.63       58.79     44.69 o 
   5   1   5    39996.08    40985.48    423.32 o 
   6   1   5     3778.24     3812.98    129.43 o 
   7   1   5     9455.57     8538.66    298.33 o 
   8   1   5     3530.75     3521.82    142.12 o 
   9   1   5     9806.73     9064.12    222.73 o 
  10   1   5      173.09      262.18     80.91 o 
  11   1   5     1980.06     2189.94    138.88 o 
  12   1   5     1346.03     1445.42    146.29 o 
  13   1   5     1562.53     1623.88    196.04 o 
  14   1   5      358.66      660.89    202.91 o 
  15   1   5     2079.97     1931.23    421.09 o 
  16   1   5      344.02      264.66    238.63 o 
   0   2   5    19851.09    20515.93    777.26 o 
   1   2   5    12675.18    13175.50    150.40 o 
   2   2   5    40074.83    40160.76    296.86 o 
   3   2   5     3942.57     4081.26    125.60 o 
   4   2   5    35820.31    35772.55    334.69 o 
   5   2   5      866.25      835.28     58.86 o 
   6   2   5     8681.83     7927.90    179.11 o 
   7   2   5     4042.31     4021.35    153.29 o 
   8   2   5     8329.12     8382.07    269.22 o 
   9   2   5      391.43      384.06     83.55 o 
  10   2   5     3707.24     3559.87    210.59 o 
  11   2   5     2945.40     3089.94    186.52 o 
  12   2   5     3933.00     4020.74    241.17 o 
  13   2   5      705.84      714.75    189.33 o 
  14   2   5     1507.89     1587.97    255.36 o 
  15   2   5      271.69      398.15    162.63 o 
  16   2   5      563.54      919.17    231.64 o 
   1   3   5     4694.39     5422.02     95.16 o 
   2   3   5      174.72      195.77     24.80 o 
   3   3   5      438.75      568.99     40.88 o 
   4   3   5      337.33      400.62     59.53 o 
   5   3   5      758.91      839.05     62.86 o 
   6   3   5     1322.70     1524.55     78.70 o 
   7   3   5      209.18      292.61     79.52 o 
   8   3   5        6.17       29.13    113.37 o 
   9   3   5     1075.85     1180.83    149.56 o 
  10   3   5      751.74      865.55    197.49 o 
  11   3   5      650.19      677.25    136.67 o 
  12   3   5      190.24      127.42    111.43 o 
  13   3   5       40.62      -18.47    104.57 o 
  14   3   5        9.16      301.04    169.48 o 
  15   3   5      106.97      125.58    357.26 o 
  16   3   5       15.39      -71.67    140.13 o 
   0   4   5    48952.62    49411.52    692.60 o 
   1   4   5    18046.19    19025.93    186.68 o 
   2   4   5    30672.03    31608.32    227.22 o 
   3   4   5      276.97      375.73     35.91 o 
   4   4   5    26476.00    26486.95    260.02 o 
   5   4   5     1713.41     1607.28     69.13 o 
   6   4   5    14819.00    14498.73    347.36 o 
   7   4   5     1593.45     1782.20    123.25 o 
   8   4   5     8874.41     8404.87    228.47 o 
   9   4   5      652.23      889.59    151.09 o 
  10   4   5     4454.85     3991.91    238.09 o 
  11   4   5      589.57      663.27    139.71 o 
  12   4   5     4029.99     3808.22    250.07 o 
  13   4   5      601.53      514.95    151.39 o 
  14   4   5     1323.13     1466.74    203.76 o 
  15   4   5      438.06      220.22    173.52 o 
  16   4   5      769.37      682.36    227.69 o 
   1   5   5    39770.54    39904.98    348.77 o 
   2   5   5      361.22      455.52     33.61 o 
   3   5   5    54346.15    54441.57    359.67 o 
   4   5   5     7429.60     7509.87    118.97 o 
   5   5   5     8734.67     9239.52    212.17 o 
   6   5   5      116.11       66.59     69.47 o 
   7   5   5    10875.44    10116.46    244.89 o 
   8   5   5      637.06      647.33    105.47 o 
   9   5   5     6678.41     6828.23    289.44 o 
  10   5   5     1689.46     1877.41    194.98 o 
  11   5   5     4268.45     4864.74    272.48 o 
  12   5   5       56.26      121.70    212.83 o 
  13   5   5     1653.15     1963.81    491.87 o 
  14   5   5      234.14      419.12    141.20 o 
  15   5   5      896.52     1109.66    252.29 o 
  16   5   5      245.57      977.83    245.87 o 
   0   6   5       39.88       63.92     41.80 o 
   1   6   5     3089.25     3401.99     93.86 o 
   2   6   5      384.17      352.16     35.18 o 
   3   6   5       26.51       45.93     26.98 o 
   4   6   5     1295.55     1397.39     81.45 o 
   5   6   5       38.26       -9.54     60.13 o 
   6   6   5     1194.39     1144.58    108.42 o 
   7   6   5      672.86      643.02     99.62 o 
   8   6   5      118.80       94.73    108.35 o 
   9   6   5      133.00      124.94    121.54 o 
  10   6   5       66.06      169.39    121.89 o 
  11   6   5      515.68      607.95    150.42 o 
  12   6   5       27.44      -29.80    188.61 o 
  13   6   5        0.36     -101.86    101.86 o 
  14   6   5       51.78      178.79    133.67 o 
  15   6   5        8.73      238.00    143.80 o 
  16   6   5        0.58      218.78    193.72 o 
   1   7   5    28562.22    28646.70    282.14 o 
   2   7   5      180.52      343.36     45.65 o 
   3   7   5    21410.79    22336.17    226.73 o 
   4   7   5       60.86       35.93     39.93 o 
   5   7   5    12756.86    13035.89    273.69 o 
   6   7   5      927.47     1132.57    111.24 o 
   7   7   5     4767.75     4574.62    245.81 o 
   8   7   5      321.29       48.89    131.51 o 
   9   7   5     7631.26     6967.81    302.16 o 
  10   7   5       97.88      124.38    132.06 o 
  11   7   5     2577.28     2378.05    222.52 o 
  12   7   5      516.40      381.51    211.00 o 
  13   7   5     1480.70     1833.34    219.45 o 
  14   7   5      109.82      146.97    133.67 o 
  15   7   5      595.72      845.07    184.50 o 
   0   8   5    20836.24    21477.81    456.81 o 
   1   8   5      640.56      663.34     54.77 o 
   2   8   5    21204.43    20825.71    227.26 o 
   3   8   5      171.01      154.88     39.01 o 
   4   8   5    11068.41    10875.22    182.58 o 
   5   8   5     2311.65     2498.05    122.05 o 
   6   8   5    11047.79    10365.63    229.64 o 
   7   8   5     2698.40     2994.48    209.09 o 
   8   8   5     9539.82     9082.88    334.27 o 
   9   8   5     2462.37     2967.18    227.45 o 
  10   8   5     3938.47     3914.85    261.57 o 
  11   8   5       60.00       60.30    114.05 o 
  12   8   5     2591.35     2483.44    429.65 o 
  13   8   5       75.92      292.97    151.18 o 
  14   8   5     1062.83     1197.14    198.15 o 
  15   8   5      601.08      596.57    216.81 o 
   1   9   5      453.81      446.48     51.36 o 
   2   9   5      996.18      869.17     60.45 o 
   3   9   5     2187.23     2086.97     92.78 o 
   4   9   5      169.85      255.21     55.19 o 
   5   9   5       10.76      -46.00     46.00 o 
   6   9   5      120.07      327.91    115.81 o 
   7   9   5      115.20      175.61     96.31 o 
   8   9   5     1139.41      973.25    249.43 o 
   9   9   5     1156.11     1108.81    174.62 o 
  10   9   5       33.59     -102.50    102.50 o 
  11   9   5      156.13      294.67    159.34 o 
  12   9   5       30.53     -102.02    122.05 o 
  13   9   5       10.45      -25.02    123.04 o 
  14   9   5       33.18      259.89    145.20 o 
   0  10   5    11838.27    11882.21    365.07 o 
   1  10   5      506.30      526.89     55.35 o 
   2  10   5     8399.83     7885.15    149.06 o 
   3  10   5       39.65       12.86     41.43 o 
   4  10   5     6876.14     6829.26    183.36 o 
   5  10   5        5.90      -54.94     54.94 o 
   6  10   5    12034.77    11277.30    308.90 o 
   7  10   5     1136.93     1309.52    147.37 o 
   8  10   5     6679.39     6638.06    257.19 o 
   9  10   5     1303.68     1424.67    186.47 o 
  10  10   5     4553.40     4359.34    287.05 o 
  11  10   5      685.90      746.62    225.29 o 
  12  10   5      952.85     1027.26    267.70 o 
  13  10   5      209.24       74.50    139.66 o 
  14  10   5      921.79      538.31    185.16 o 
   1  11   5     4091.53     4116.76    117.66 o 
   2  11   5       14.50       29.04     46.28 o 
   3  11   5    11118.34    11254.01    212.87 o 
   4  11   5     2432.94     2316.37    102.41 o 
   5  11   5     2718.63     2701.54    136.22 o 
   6  11   5     1289.23     1497.51    149.29 o 
   7  11   5     5831.56     5774.13    248.99 o 
   8  11   5       29.77      -21.67    175.25 o 
   9  11   5     4085.22     4272.88    469.73 o 
  10  11   5      448.87      293.02    141.12 o 
  11  11   5     2701.00     2789.28    261.59 o 
  12  11   5      792.13      813.79    190.79 o 
  13  11   5     1413.69     2126.81    315.77 o 
   0  12   5      153.62       59.21     60.98 o 
   1  12   5       23.26      115.56     47.10 o 
   2  12   5      230.54      212.28     61.20 o 
   3  12   5      992.20     1210.55     93.79 o 
   4  12   5      149.76       83.01     56.07 o 
   5  12   5     1192.51     1105.16     96.55 o 
   6  12   5      361.06      390.60    128.61 o 
   7  12   5      299.08      250.02    129.50 o 
   8  12   5      362.46      297.60    211.86 o 
   9  12   5      269.23      159.48    150.00 o 
  10  12   5       94.18       81.75    132.97 o 
  11  12   5       17.92     -116.08    116.08 o 
  12  12   5        0.62     -115.22    141.24 o 
  13  12   5      156.84      168.81    150.66 o 
   1  13   5     3927.73     4101.97    181.29 o 
   2  13   5       48.66       52.60     60.19 o 
   3  13   5     8344.58     8108.44    197.15 o 
   4  13   5       71.94       97.52     68.86 o 
   5  13   5     2086.41     1978.40    166.65 o 
   6  13   5      163.41      125.48    117.62 o 
   7  13   5     3679.16     3839.34    269.00 o 
   8  13   5      540.04      632.58    165.34 o 
   9  13   5     1426.30     1345.10    203.43 o 
  10  13   5       71.76      -16.20    213.95 o 
  11  13   5     1233.08     1346.00    440.34 o 
  12  13   5      206.97      372.32    173.52 o 
   0  14   5     9540.05     9466.45    398.81 o 
   1  14   5      430.40      369.30     87.87 o 
   2  14   5     8687.52     8122.97    234.00 o 
   3  14   5     1164.58     1121.59    136.28 o 
   4  14   5     4080.65     4375.47    264.03 o 
   5  14   5       97.19       30.67    111.92 o 
   6  14   5     5102.22     4685.77    350.78 o 
   7  14   5      175.79        6.72    129.08 o 
   8  14   5     2995.57     2788.80    262.02 o 
   9  14   5      212.00      239.22    195.40 o 
  10  14   5     1414.54     1370.78    221.11 o 
  11  14   5      164.26      122.06    227.43 o 
   1  15   5      328.73      329.22    111.31 o 
   2  15   5      206.68       96.29    142.78 o 
   3  15   5      279.36      291.72    162.43 o 
   4  15   5       98.05      216.33    120.92 o 
   5  15   5        2.30      -13.44    211.29 o 
   6  15   5        1.90       34.95    123.63 o 
   7  15   5       19.50      -79.95    127.63 o 
   8  15   5      140.31      -18.38    193.15 o 
   9  15   5       85.47      467.38    225.93 o 
  10  15   5       80.94     -201.57    201.57 o 
   0  16   5     2005.86     2088.50    270.75 o 
   1  16   5        0.01      -52.17    104.82 o 
   2  16   5     4230.97     4288.92    352.18 o 
   3  16   5      151.49      -65.70    133.90 o 
   4  16   5     2852.94     2498.64    747.53 o 
   5  16   5       27.83      220.74    169.16 o 
   6  16   5     1303.72     1394.00    404.11 o 
   7  16   5      112.02     -176.64    176.64 o 
   8  16   5     2168.88     1844.60    307.80 o 
   9  16   5       13.25     -184.98    184.98 o 
   1  17   5     3145.07     3117.42    271.43 o 
   2  17   5        1.12      -89.78    149.14 o 
   3  17   5     3758.66     4451.08    377.69 o 
   4  17   5       20.61       93.91    163.64 o 
   5  17   5     2219.74     2649.27    590.41 o 
   6  17   5       40.90       23.62    151.61 o 
   7  17   5     1583.45      951.24    360.27 o 
   8  17   5        0.35      -74.12    205.90 o 
   0  18   5       90.61      -64.37    132.67 o 
   1  18   5        5.79      203.87    117.62 o 
   2  18   5        3.07      -20.14    124.91 o 
   3  18   5        1.05      -70.47    149.09 o 
   4  18   5       55.53       46.61    182.24 o 
   5  18   5       14.78      -10.62    178.57 o 
   6  18   5       77.75      -18.40    193.74 o 
   1  19   5     1185.64     1218.22    188.48 o 
   2  19   5       48.21      -60.68    128.07 o 
   3  19   5     1373.66     1013.43    261.79 o 
   4  19   5      143.71      177.48    203.56 o 
   0   0   6   108220.94   107781.30   1228.96 o 
   1   0   6     1824.45     1872.91     58.00 o 
   2   0   6    43792.56    43466.39    475.92 o 
   3   0   6       25.55      -11.11     45.34 o 
   4   0   6    95189.05    92334.80   1215.36 o 
   5   0   6      101.89        2.36     86.80 o 
   6   0   6    40741.07    40585.44    566.20 o 
   7   0   6      122.10      176.46     79.58 o 
   8   0   6    15064.79    14767.43    344.81 o 
   9   0   6       30.81      -51.04     98.27 o 
  10   0   6    10922.50    10774.24    401.04 o 
  11   0   6     1132.06     1337.57    197.02 o 
  12   0   6     7521.04     7179.44    602.60 o 
  13   0   6        0.44      296.44    226.85 o 
  14   0   6     3544.88     2754.24    446.85 o 
  15   0   6        0.75       61.37    207.12 o 
  16   0   6     2799.67     4300.81    585.20 o 
   1   1   6      348.80      338.51     31.53 o 
   2   1   6      278.60      324.86     34.46 o 
   3   1   6     2097.06     2005.77     80.56 o 
   4   1   6      145.02      130.34     39.76 o 
   5   1   6      828.89      940.99     74.04 o 
   6   1   6       85.51       18.66     51.26 o 
   7   1   6     1623.57     1684.43    103.91 o 
   8   1   6     1935.99     1931.45    140.82 o 
   9   1   6      667.22      590.40     90.41 o 
  10   1   6       45.49      118.95     78.41 o 
  11   1   6      717.68      631.88     96.45 o 
  12   1   6      483.30      404.60    112.07 o 
  13   1   6      290.53      455.87    280.38 o 
  14   1   6       32.09      148.38    146.01 o 
  15   1   6       33.87      761.37    283.01 o 
  16   1   6      558.64     1038.90    341.09 o 
   0   2   6    12311.83    12508.32    187.82 o 
   1   2   6       38.09       79.96     23.06 o 
   2   2   6     5641.35     4784.84    198.16 o 
   3   2   6      446.58      431.76     41.10 o 
   4   2   6     4735.51     4860.28    109.12 o 
   5   2   6     1605.12     1841.68     78.75 o 
   6   2   6     8430.55     8286.04    155.90 o 
   7   2   6      168.22      102.25     62.92 o 
   8   2   6     3074.84     3279.29    143.22 o 
   9   2   6      232.44      157.01     76.38 o 
  10   2   6     5842.23     5865.83    194.61 o 
  11   2   6      329.60      357.92     98.97 o 
  12   2   6     1834.97     1708.41    181.98 o 
  13   2   6        0.58       18.72    147.38 o 
  14   2   6     1230.85     1272.68    232.45 o 
  15   2   6       33.42      334.84    166.73 o 
  16   2   6      723.93      850.96    338.35 o 
   1   3   6     8979.10     9048.98    113.17 o 
   2   3   6     3444.44     3687.90     99.87 o 
   3   3   6     1190.59     1246.86     51.85 o 
   4   3   6     1852.62     1659.81     64.66 o 
   5   3   6     7464.85     7763.85    159.09 o 
   6   3   6      165.78      110.30     50.01 o 
   7   3   6     2532.77     2430.00    136.77 o 
   8   3   6     1284.68     1304.41    119.27 o 
   9   3   6     1929.24     2062.14    144.59 o 
  10   3   6     1059.19     1015.87    154.92 o 
  11   3   6     1279.95     1265.34    164.96 o 
  12   3   6     2173.74     2348.91    208.04 o 
  13   3   6      344.99      481.08    133.59 o 
  14   3   6     1193.79     1060.41    227.51 o 
  15   3   6      230.01      250.11    173.31 o 
  16   3   6      849.36      976.10    599.04 o 
   0   4   6    28756.17    29085.63    654.61 o 
   1   4   6        9.90        1.31     22.54 o 
   2   4   6    17967.93    17861.02    184.31 o 
   3   4   6        1.04        8.34     24.40 o 
   4   4   6    33211.66    32381.55    362.25 o 
   5   4   6        2.26      108.50     33.92 o 
   6   4   6     6082.17     5908.91    185.89 o 
   7   4   6      103.37      155.50     84.06 o 
   8   4   6     9431.93     8842.81    244.45 o 
   9   4   6      198.70      309.02     99.69 o 
  10   4   6     2944.88     2649.11    364.19 o 
  11   4   6       76.18      -59.60    100.14 o 
  12   4   6     2419.84     2414.45    214.52 o 
  13   4   6        0.04       55.76    110.18 o 
  14   4   6      818.35      824.88    167.25 o 
  15   4   6       66.47     -141.47    288.08 o 
  16   4   6      184.69      215.66    182.99 o 
   1   5   6     4040.82     4215.59     83.31 o 
   2   5   6     5287.17     5710.05     97.24 o 
   3   5   6      868.29      783.08     49.38 o 
   4   5   6     5122.44     4977.54    102.01 o 
   5   5   6       58.38      -35.45     35.45 o 
   6   5   6     1342.42     1389.93    128.44 o 
   7   5   6     1243.61     1296.28    119.08 o 
   8   5   6      464.71      458.72    102.95 o 
   9   5   6      637.82      576.17    142.13 o 
  10   5   6       99.17       77.06    114.65 o 
  11   5   6        6.12       14.68    151.46 o 
  12   5   6     2239.27     2422.45    223.53 o 
  13   5   6      493.62      656.25    147.93 o 
  14   5   6      181.34      312.00    138.69 o 
  15   5   6       98.62      177.62    126.83 o 
  16   5   6       52.96      222.72    188.95 o 
   0   6   6    66526.81    67833.63    726.83 o 
   1   6   6       34.80       15.03     33.04 o 
   2   6   6    68861.55    68480.84    473.35 o 
   3   6   6     1870.92     1976.20     61.17 o 
   4   6   6    26444.00    25902.48    257.30 o 
   5   6   6     3400.13     3393.07    130.84 o 
   6   6   6    28645.17    27294.70    710.30 o 
   7   6   6       37.25      -79.84     79.84 o 
   8   6   6    17664.20    17081.83    529.66 o 
   9   6   6      218.31      459.69    141.36 o 
  10   6   6    13504.80    13247.82    716.30 o 
  11   6   6       13.42     -104.54    104.54 o 
  12   6   6     4879.54     5240.72    301.99 o 
  13   6   6       24.37       65.49    170.93 o 
  14   6   6     1980.32     2172.34    237.34 o 
  15   6   6      144.17      329.61    146.56 o 
   1   7   6     6260.69     6288.30    122.23 o 
   2   7   6        1.20       18.93     30.32 o 
   3   7   6       58.98      128.25     33.77 o 
   4   7   6     3301.87     3266.31    102.77 o 
   5   7   6     2993.55     3048.13    131.15 o 
   6   7   6      204.05      350.26     77.57 o 
   7   7   6       98.97      157.29     89.01 o 
   8   7   6     1716.19     2045.42    193.06 o 
   9   7   6      134.78       46.63    126.94 o 
  10   7   6     1139.33     1116.52    172.91 o 
  11   7   6     1176.98     1173.62    183.82 o 
  12   7   6       22.42      -70.34    114.15 o 
  13   7   6      185.94      448.51    151.30 o 
  14   7   6      194.22       94.32    144.50 o 
  15   7   6      251.48      249.58    152.33 o 
   0   8   6    12855.50    12355.30    280.90 o 
   1   8   6      310.45      353.94     48.71 o 
   2   8   6     2879.42     2601.30    101.78 o 
   3   8   6        3.52       23.97     34.18 o 
   4   8   6     5413.35     5612.26    133.45 o 
   5   8   6       44.62       93.12     90.79 o 
   6   8   6     6117.11     6398.64    187.76 o 
   7   8   6       38.83       72.19     88.64 o 
   8   8   6     2904.93     2769.30    366.79 o 
   9   8   6      355.72      165.24    123.76 o 
  10   8   6     2561.45     2410.82    223.77 o 
  11   8   6       31.78     -101.24    156.31 o 
  12   8   6     1042.20      785.19    232.47 o 
  13   8   6      142.91      245.18    133.28 o 
  14   8   6      655.74      590.14    194.18 o 
  15   8   6       10.02        7.83    306.03 o 
   1   9   6     3337.14     3343.50     98.04 o 
   2   9   6      483.73      374.03     47.72 o 
   3   9   6     1750.71     1941.55    109.56 o 
   4   9   6      414.23      471.30     62.46 o 
   5   9   6     2306.32     2241.43    117.90 o 
   6   9   6     1813.78     1882.54    151.36 o 
   7   9   6     4046.80     4058.17    205.75 o 
   8   9   6     1749.06     1923.96    163.93 o 
   9   9   6      287.46       54.95    114.72 o 
  10   9   6     1297.90     1401.95    195.06 o 
  11   9   6      504.70      311.28    140.97 o 
  12   9   6      812.35      968.84    184.18 o 
  13   9   6      794.00      918.11    230.53 o 
  14   9   6     1011.20     1377.03    223.20 o 
   0  10   6     6967.16     7037.72    237.33 o 
   1  10   6      511.05      562.68     64.76 o 
   2  10   6     1761.00     1880.56     96.17 o 
   3  10   6      280.06      226.69     50.35 o 
   4  10   6     6447.69     6518.07    159.44 o 
   5  10   6      163.56       79.14     65.71 o 
   6  10   6     2480.54     2238.76    170.19 o 
   7  10   6      112.13      242.50     99.43 o 
   8  10   6     4659.23     4520.06    229.86 o 
   9  10   6        8.29     -112.07    112.07 o 
  10  10   6     1589.11     1709.33    234.92 o 
  11  10   6       41.05      -30.31    113.84 o 
  12  10   6     1405.88     1705.84    228.81 o 
  13  10   6        1.84       74.56    137.27 o 
  14  10   6      724.56      801.55    231.37 o 
   1  11   6      715.01      692.63     64.92 o 
   2  11   6      381.28      315.07     56.94 o 
   3  11   6       51.35       34.73     46.30 o 
   4  11   6      288.40      331.51     61.09 o 
   5  11   6     1322.13     1289.96    125.35 o 
   6  11   6      261.90      231.11    101.04 o 
   7  11   6       32.10      -81.39     81.39 o 
   8  11   6     1303.70     1390.71    190.97 o 
   9  11   6       35.32      -24.39    118.81 o 
  10  11   6      450.05      557.52    160.14 o 
  11  11   6      357.75      470.67    163.12 o 
  12  11   6      209.18      517.21    167.91 o 
  13  11   6       26.37     -125.96    153.79 o 
   0  12   6    11242.00    11284.27    277.91 o 
   1  12   6      865.14      831.45     80.50 o 
   2  12   6    11551.17    10845.76    213.65 o 
   3  12   6       10.96       31.51     53.49 o 
   4  12   6    13729.25    13654.05    277.04 o 
   5  12   6      748.27      848.13    109.80 o 
   6  12   6    12878.03    12608.51    402.56 o 
   7  12   6       69.60      118.50    120.91 o 
   8  12   6     7927.36     7481.08    346.71 o 
   9  12   6        0.24      -55.96    126.83 o 
  10  12   6     4122.93     4435.04    309.36 o 
  11  12   6        0.18       49.53    148.09 o 
  12  12   6     2135.05     1723.63    241.02 o 
  13  12   6        0.93       96.05    191.37 o 
   1  13   6     1687.64     1636.38    104.33 o 
   2  13   6      361.26      296.70     82.66 o 
   3  13   6      976.22      868.32    107.26 o 
   4  13   6      555.51      351.56     98.38 o 
   5  13   6        7.63      -38.00     77.52 o 
   6  13   6      319.92       68.52    123.48 o 
   7  13   6      529.19      534.54    151.05 o 
   8  13   6       53.08       91.84    128.44 o 
   9  13   6       93.80       -7.92    124.94 o 
  10  13   6      296.55      166.65    142.71 o 
  11  13   6        1.42       32.22    169.29 o 
  12  13   6      237.47      369.08    403.29 o 
   0  14   6     2080.78     1998.12    278.22 o 
   1  14   6      101.33       97.67     67.27 o 
   2  14   6     4606.36     4544.37    215.10 o 
   3  14   6      251.14      129.12     87.07 o 
   4  14   6      705.57     1093.91    164.78 o 
   5  14   6        2.49      -29.28    104.62 o 
   6  14   6      594.18      593.84    154.77 o 
   7  14   6      323.63      273.03    222.37 o 
   8  14   6      575.59      618.23    166.73 o 
   9  14   6        0.34       68.32    140.71 o 
  10  14   6      923.16      922.40    200.57 o 
  11  14   6       73.13      212.83    185.56 o 
   1  15   6      952.06      940.15    131.47 o 
   2  15   6      175.56      152.24     92.11 o 
   3  15   6      887.54      559.03    141.89 o 
   4  15   6      570.58      723.63    155.70 o 
   5  15   6      565.20      475.33    150.52 o 
   6  15   6      500.86      467.78    157.94 o 
   7  15   6      608.66      501.88    166.15 o 
   8  15   6      375.01      305.10    335.37 o 
   9  15   6      454.14      732.71    180.73 o 
  10  15   6      773.99      650.31    212.00 o 
   0  16   6     2885.64     3343.94    320.32 o 
   1  16   6       87.12      131.87    113.43 o 
   2  16   6     3783.35     3876.97    341.15 o 
   3  16   6       92.98     -124.68    124.68 o 
   4  16   6     1608.64     1567.59    305.62 o 
   5  16   6       73.12      -28.12    116.56 o 
   6  16   6     2198.04     2249.15    324.92 o 
   7  16   6       21.04     -138.64    185.66 o 
   8  16   6      730.11      529.21    233.29 o 
   9  16   6       42.13       70.14    328.22 o 
   1  17   6        3.61      -36.90    111.76 o 
   2  17   6        0.03      146.14    132.85 o 
   3  17   6      303.63      392.81    182.30 o 
   4  17   6        2.99     -120.17    143.59 o 
   5  17   6        0.52      -18.74    168.70 o 
   6  17   6        0.99     -136.91    194.66 o 
   7  17   6        3.86     -139.91    199.79 o 
   8  17   6       97.37      234.52    350.68 o 
   0  18   6     5531.83     6497.15    465.07 o 
   1  18   6       24.75      -36.73    107.39 o 
   2  18   6     3729.12     4201.46    316.00 o 
   3  18   6       46.81       58.99    164.79 o 
   4  18   6     5812.09     4541.76    493.01 o 
   5  18   6        0.80      264.10    213.04 o 
   6  18   6     3523.24     3154.21    382.32 o 
   1  19   6      354.37      434.87    149.48 o 
   2  19   6      110.51      472.58    165.41 o 
   3  19   6        7.42      162.20    178.03 o 
   4  19   6       15.40     -176.37    176.37 o 
   1   1   7    28589.04    27995.57    211.73 o 
   2   1   7        0.40        1.07     24.61 o 
   3   1   7    43860.03    42602.27    325.93 o 
   4   1   7       10.43      -33.79     33.79 o 
   5   1   7    58665.87    58271.32    499.06 o 
   6   1   7     2035.90     2019.94    105.13 o 
   7   1   7    24680.32    24064.06    341.36 o 
   8   1   7      152.09      148.10     72.01 o 
   9   1   7    15538.02    14634.14    288.71 o 
  10   1   7      602.61      698.17    104.94 o 
  11   1   7     7878.91     7321.87    240.11 o 
  12   1   7       42.06       78.52     86.20 o 
  13   1   7     4967.24     4531.79    424.79 o 
  14   1   7        9.33      235.30    138.07 o 
  15   1   7     1342.53     1363.56    354.79 o 
  16   1   7      278.69      460.27    286.57 o 
   0   2   7    21326.44    20539.63    263.41 o 
   1   2   7     1700.80     1746.54     55.00 o 
   2   2   7      112.39       85.85     30.88 o 
   3   2   7      134.85      239.12     44.04 o 
   4   2   7     1837.61     1876.79     68.53 o 
   5   2   7       24.66       29.54     43.78 o 
   6   2   7      216.90      159.63     49.32 o 
   7   2   7      311.56      239.58     83.34 o 
   8   2   7      143.37      237.92     77.38 o 
   9   2   7     1036.58     1289.63    205.92 o 
  10   2   7     1011.88     1019.77    115.35 o 
  11   2   7     3809.88     3885.52    203.27 o 
  12   2   7        5.22       91.22    108.48 o 
  13   2   7      623.10      613.02    139.13 o 
  14   2   7        8.68       27.86    134.46 o 
  15   2   7      775.35      867.39    312.60 o 
  16   2   7       40.23      -85.21    211.78 o 
   1   3   7      262.57      293.57     25.31 o 
   2   3   7     3707.25     4089.41    109.40 o 
   3   3   7       66.37        2.32     42.04 o 
   4   3   7        8.07       18.32     33.76 o 
   5   3   7     2099.70     1910.59     74.66 o 
   6   3   7       96.13      161.44     58.26 o 
   7   3   7      541.40      549.77     95.91 o 
   8   3   7      154.44      130.75     87.16 o 
   9   3   7      851.87     1029.79    122.80 o 
  10   3   7      800.19      812.97    128.47 o 
  11   3   7      506.64      428.06    205.84 o 
  12   3   7       77.22      220.32    119.14 o 
  13   3   7        1.10      190.49    131.30 o 
  14   3   7        5.70       30.61    115.72 o 
  15   3   7      279.48      213.75    173.67 o 
  16   3   7        3.17     -122.74    230.96 o 
   0   4   7     2284.50     2208.74     96.46 o 
   1   4   7      698.33      688.07     60.81 o 
   2   4   7      310.13      353.74     38.31 o 
   3   4   7     4313.86     4790.43     95.30 o 
   4   4   7     1573.92     1542.84     66.38 o 
   5   4   7     3682.16     3987.49    102.57 o 
   6   4   7       57.38      148.13     76.90 o 
   7   4   7     1385.79     1363.43    149.60 o 
   8   4   7     1738.28     1995.24    143.78 o 
   9   4   7      864.02      705.18    192.42 o 
  10   4   7      394.43      316.79    150.89 o 
  11   4   7     1328.32     1666.13    185.87 o 
  12   4   7      351.45      293.32    127.11 o 
  13   4   7      586.13      657.95    154.50 o 
  14   4   7        0.21      112.11    125.04 o 
  15   4   7      925.69     1601.36    409.31 o 
  16   4   7        5.60      334.25    254.79 o 
   1   5   7    42567.17    41026.39    335.92 o 
   2   5   7      655.08      670.83     43.44 o 
   3   5   7    33799.48    32997.27    275.66 o 
   4   5   7     2164.71     2317.72     73.95 o 
   5   5   7    33269.50    33773.86    349.15 o 
   6   5   7       89.23      112.29     82.64 o 
   7   5   7    20435.88    20660.60    372.39 o 
   8   5   7        0.92      -43.58     88.48 o 
   9   5   7     9299.33     9323.07    351.18 o 
  10   5   7      118.01      139.48    117.96 o 
  11   5   7     8554.04     8264.69    331.33 o 
  12   5   7      586.79      753.79    157.95 o 
  13   5   7     3284.30     3403.73    262.20 o 
  14   5   7       62.12       -9.65    208.77 o 
  15   5   7     1457.16     1883.62    277.58 o 
   0   6   7     5305.91     5227.04    142.28 o 
   1   6   7        4.42       40.32     31.90 o 
   2   6   7     2566.32     2774.88     88.76 o 
   3   6   7      682.97      817.83     50.24 o 
   4   6   7       87.58      162.41     42.79 o 
   5   6   7      681.03      749.49     83.42 o 
   6   6   7      107.39      282.17     76.28 o 
   7   6   7      452.12      617.40    109.08 o 
   8   6   7      429.55      513.29    110.72 o 
   9   6   7      187.50      308.99    163.90 o 
  10   6   7      144.92      202.69    116.24 o 
  11   6   7       47.57      -39.09    116.54 o 
  12   6   7       58.05       12.24    121.03 o 
  13   6   7        8.20       18.50    120.98 o 
  14   6   7       24.75       94.20    159.12 o 
  15   6   7        0.00        8.81    159.31 o 
   1   7   7    42011.20    41581.27    339.75 o 
   2   7   7      679.29      685.62     51.20 o 
   3   7   7    25723.38    25708.49    234.54 o 
   4   7   7       17.97       34.48     51.21 o 
   5   7   7    21208.82    21029.79    322.62 o 
   6   7   7        0.81      -27.01     62.69 o 
   7   7   7    16118.46    16502.89    305.12 o 
   8   7   7        1.20       76.93    112.65 o 
   9   7   7     6615.10     7032.93    306.43 o 
  10   7   7       69.77      130.83    123.04 o 
  11   7   7     1806.11     1470.46    212.70 o 
  12   7   7       10.17       89.42    131.05 o 
  13   7   7     3512.60     3581.61    340.49 o 
  14   7   7       70.70       10.36    349.18 o 
  15   7   7     1028.26     1281.37    259.18 o 
   0   8   7        6.80        4.21     52.63 o 
   1   8   7       20.11       12.40     33.17 o 
   2   8   7     2643.38     2544.26     85.85 o 
   3   8   7      214.70      284.08     46.40 o 
   4   8   7     1310.26     1216.24     78.15 o 
   5   8   7     1409.49     1450.58    109.10 o 
   6   8   7      463.96      594.64     95.72 o 
   7   8   7      808.32     1104.02    135.70 o 
   8   8   7      670.69      860.58    132.02 o 
   9   8   7      633.40      690.09    153.12 o 
  10   8   7       50.15      -94.22     94.22 o 
  11   8   7      990.91      839.24    209.79 o 
  12   8   7       79.32       48.99    138.76 o 
  13   8   7      524.70      555.59    212.42 o 
  14   8   7      136.77      136.46    179.73 o 
   1   9   7      119.27      117.70     40.92 o 
   2   9   7      570.12      549.69     52.65 o 
   3   9   7      386.81      357.55     57.59 o 
   4   9   7     1801.59     1927.63    110.35 o 
   5   9   7       21.48       50.64     75.81 o 
   6   9   7       14.02       68.46    103.81 o 
   7   9   7       52.81      172.77     98.11 o 
   8   9   7      900.16     1154.23    139.80 o 
   9   9   7       22.67      -92.30     92.30 o 
  10   9   7      136.55      -44.81    120.21 o 
  11   9   7      152.93      106.51    136.67 o 
  12   9   7        9.45       39.13    152.60 o 
  13   9   7       26.38      -56.44    273.42 o 
  14   9   7       15.69      223.42    192.65 o 
   0  10   7      233.19       77.28     75.96 o 
   1  10   7       55.51       17.89     40.04 o 
   2  10   7     3442.72     3563.84    118.94 o 
   3  10   7      588.83      607.85     64.29 o 
   4  10   7     1032.94     1168.14     99.02 o 
   5  10   7      650.36      637.43     89.84 o 
   6  10   7      536.00      575.08    118.46 o 
   7  10   7      428.04      583.21    118.46 o 
   8  10   7      281.83      359.91    112.45 o 
   9  10   7      270.13      266.03    179.26 o 
  10  10   7        1.37      -61.74    122.95 o 
  11  10   7     1217.67     1431.59    270.68 o 
  12  10   7        5.56       62.38    193.29 o 
  13  10   7      570.02      398.65    199.40 o 
  14  10   7      153.23       26.08    171.36 o 
   1  11   7    21822.11    20709.67    261.29 o 
   2  11   7       43.89       25.08     49.93 o 
   3  11   7    12687.40    12311.04    226.34 o 
   4  11   7     1270.17     1220.46    106.86 o 
   5  11   7     4734.44     5180.48    202.87 o 
   6  11   7        5.43       -2.58    108.27 o 
   7  11   7    14454.48    13200.17    417.52 o 
   8  11   7        3.38      -31.94    115.54 o 
   9  11   7     6858.10     6525.33    339.68 o 
  10  11   7      229.15      159.71    154.73 o 
  11  11   7     4152.00     4337.28    540.41 o 
  12  11   7      201.14      180.92    165.80 o 
  13  11   7     2477.83     2634.89    648.63 o 
   0  12   7      861.58      835.01    104.86 o 
   1  12   7     1220.51     1315.88     92.92 o 
   2  12   7        5.51       75.51     61.21 o 
   3  12   7      127.79      107.04     60.41 o 
   4  12   7        6.09       32.15     64.48 o 
   5  12   7      222.93      168.07    141.65 o 
   6  12   7       72.60       45.96    178.95 o 
   7  12   7       79.40      234.77    130.23 o 
   8  12   7        2.43       37.56    124.73 o 
   9  12   7       82.26       94.57    165.62 o 
  10  12   7       61.10       31.21    160.47 o 
  11  12   7       28.04      215.53    180.21 o 
  12  12   7        0.40       37.03    168.35 o 
   1  13   7    17553.82    16641.03    281.26 o 
   2  13   7       85.07      -67.27     67.27 o 
   3  13   7    10367.78     9486.75    246.22 o 
   4  13   7      230.59      294.79     97.96 o 
   5  13   7     5668.15     5708.80    248.55 o 
   6  13   7       40.47      -61.73    113.96 o 
   7  13   7     5317.96     5400.16    308.34 o 
   8  13   7       59.66       -8.49    126.70 o 
   9  13   7     3347.56     3780.96    607.39 o 
  10  13   7       74.36       -2.77    165.20 o 
  11  13   7     2164.48     1520.35    675.48 o 
  12  13   7       31.60      181.90    177.23 o 
   0  14   7      307.62      161.92    180.27 o 
   1  14   7       54.59       -5.73     99.18 o 
   2  14   7     2249.04     2255.73    165.51 o 
   3  14   7      556.45      498.70    164.17 o 
   4  14   7      125.63      136.92     88.41 o 
   5  14   7     1303.77     1585.97    234.68 o 
   6  14   7      280.00      323.00    144.28 o 
   7  14   7      210.34      351.81    152.67 o 
   8  14   7      132.75      118.96    162.81 o 
   9  14   7      347.59      690.14    223.49 o 
  10  14   7       21.47      150.52    180.45 o 
  11  14   7      405.12      400.84    217.10 o 
   1  15   7       73.43      -58.53    123.43 o 
   2  15   7       10.32        3.31    276.52 o 
   3  15   7       40.29     -100.44    100.44 o 
   4  15   7       27.97      -32.06    105.52 o 
   5  15   7      264.41      433.01    142.23 o 
   6  15   7        1.22      -79.18    118.05 o 
   7  15   7      196.94      540.56    209.08 o 
   8  15   7       55.71     -144.75    144.75 o 
   9  15   7       21.79      146.28    181.62 o 
  10  15   7       81.66      530.16    234.28 o 
   0  16   7      490.20      435.30    173.78 o 
   1  16   7       16.98       72.67    119.32 o 
   2  16   7       34.74      -32.05     98.63 o 
   3  16   7      187.19       51.97    116.56 o 
   4  16   7       99.74      140.63    125.39 o 
   5  16   7       90.72      256.79    139.12 o 
   6  16   7      132.51       53.91    174.25 o 
   7  16   7      233.22      189.25    505.61 o 
   8  16   7        8.56       17.91    179.32 o 
   9  16   7      151.87      270.46    328.35 o 
   1  17   7     5257.75     5365.80    281.51 o 
   2  17   7        5.76      -97.49     97.49 o 
   3  17   7     6328.31     5066.81    389.53 o 
   4  17   7       85.88       -3.53    166.23 o 
   5  17   7     4237.92     4804.37    617.53 o 
   6  17   7        3.55     -232.88    232.88 o 
   7  17   7     3779.26     4415.05    642.19 o 
   0  18   7        0.00       46.37    157.94 o 
   1  18   7        1.15      226.56    127.10 o 
   2  18   7        7.31       44.54    127.56 o 
   3  18   7       20.81     -151.88    151.88 o 
   4  18   7       17.40       87.12    269.86 o 
   5  18   7      132.08      -86.03    291.78 o 
   1  19   7     2242.89     2582.39    259.89 o 
   2  19   7        0.75       34.17    115.30 o 
   3  19   7     3441.81     3844.90    412.15 o 
   0   0   8    36602.61    35803.25    523.05 o 
   1   0   8     1088.18      953.84     99.30 o 
   2   0   8    56223.93    55572.70    588.33 o 
   3   0   8     1586.95     1552.45     69.46 o 
   4   0   8    43596.41    44386.73    470.60 o 
   5   0   8     7448.15     7042.66    354.38 o 
   6   0   8    38159.82    38964.83    728.74 o 
   7   0   8     3681.21     3383.24    230.69 o 
   8   0   8     6990.48     6632.73    413.15 o 
   9   0   8     8609.42     8085.18    360.04 o 
  10   0   8     4082.76     4458.02    295.89 o 
  11   0   8      398.51      522.17    158.57 o 
  12   0   8     5308.22     5699.01    347.82 o 
  13   0   8       11.12      345.20    213.42 o 
  14   0   8     2242.20     2412.32    435.07 o 
  15   0   8       56.77      193.70    209.59 o 
  16   0   8     1811.69     1687.66    405.75 o 
   1   1   8    12091.03    12201.09    124.16 o 
   2   1   8        0.20      -27.08     27.08 o 
   3   1   8     8723.70     9504.19    142.15 o 
   4   1   8       63.22       82.98     46.38 o 
   5   1   8     2921.66     2776.31    113.74 o 
   6   1   8      802.31      683.18     81.44 o 
   7   1   8     1320.30     1552.90     93.19 o 
   8   1   8      706.28      654.06     92.25 o 
   9   1   8      555.98      580.06     98.44 o 
  10   1   8      453.33      544.40    114.47 o 
  11   1   8      447.60      492.99    112.33 o 
  12   1   8      148.52       68.71    110.58 o 
  13   1   8      416.94      499.79    138.89 o 
  14   1   8      104.42       67.12    189.73 o 
  15   1   8       51.35      391.78    240.00 o 
  16   1   8      207.47      294.79    266.03 o 
   0   2   8    34371.28    34094.21    382.27 o 
   1   2   8     1308.13     1427.49     53.98 o 
   2   2   8    15917.07    16124.60    203.12 o 
   3   2   8      237.51      222.46     44.52 o 
   4   2   8     8625.10     8393.06    133.23 o 
   5   2   8      839.59      822.32     65.83 o 
   6   2   8    13502.36    13839.54    214.44 o 
   7   2   8     1708.97     1651.56     92.20 o 
   8   2   8      710.74      802.32     97.47 o 
   9   2   8      171.72      -62.23     75.02 o 
  10   2   8     2641.51     2513.84    149.92 o 
  11   2   8      441.65      521.17     98.86 o 
  12   2   8     1031.94     1032.15    160.43 o 
  13   2   8        0.75       -2.13    205.89 o 
  14   2   8      521.36      384.38    265.75 o 
  15   2   8       91.71      259.18    238.63 o 
  16   2   8      547.32      987.12    352.05 o 
   1   3   8    28050.00    27835.90    262.60 o 
   2   3   8     1559.51     1735.60     91.33 o 
   3   3   8    12824.04    13163.88    208.09 o 
   4   3   8     6063.41     6013.90    109.16 o 
   5   3   8    13382.42    12962.55    194.87 o 
   6   3   8      299.16      257.49     64.55 o 
   7   3   8     9149.24     9080.88    283.34 o 
   8   3   8      670.01      992.18    117.82 o 
   9   3   8     4771.76     4963.79    207.08 o 
  10   3   8      584.18      687.24    114.02 o 
  11   3   8     4911.44     5381.43    360.31 o 
  12   3   8      634.48      601.46    185.11 o 
  13   3   8     1300.69     1259.83    223.89 o 
  14   3   8      432.65      907.01    250.82 o 
  15   3   8      596.55      488.22    313.70 o 
   0   4   8     5463.13     4949.47    139.23 o 
   1   4   8      110.64       68.84     26.20 o 
   2   4   8    12924.59    13344.73    193.77 o 
   3   4   8     4015.83     3935.15    137.79 o 
   4   4   8     3351.27     3154.50     96.37 o 
   5   4   8      361.26      304.43     56.75 o 
   6   4   8     2205.89     1959.77    132.71 o 
   7   4   8      334.97      344.06     97.16 o 
   8   4   8      998.70     1077.46    127.21 o 
   9   4   8      117.66      199.02    157.47 o 
  10   4   8     2147.21     1993.61    192.35 o 
  11   4   8       43.87      383.50    165.11 o 
  12   4   8      810.64     1056.12    248.63 o 
  13   4   8      150.68      302.37    160.20 o 
  14   4   8      760.92      766.10    328.22 o 
  15   4   8      117.97      387.94    281.64 o 
   1   5   8    14256.07    14769.89    173.37 o 
   2   5   8      346.38      270.57     33.32 o 
   3   5   8      107.80      179.74     46.01 o 
   4   5   8      978.41     1093.73    113.68 o 
   5   5   8     7915.92     7913.21    213.32 o 
   6   5   8      147.50      152.77     66.76 o 
   7   5   8     1597.82     1558.72    136.79 o 
   8   5   8       68.68       68.80     94.04 o 
   9   5   8     2365.53     2712.94    173.14 o 
  10   5   8        0.64       58.49    134.62 o 
  11   5   8      827.17      884.19    352.33 o 
  12   5   8      888.07     1123.56    222.92 o 
  13   5   8        6.52     -127.59    127.59 o 
  14   5   8      149.93       34.92    148.30 o 
  15   5   8      133.42      118.95    173.79 o 
   0   6   8    50991.00    51017.13    602.74 o 
   1   6   8        0.06       18.18     27.92 o 
   2   6   8    31828.95    30720.37    273.18 o 
   3   6   8        7.58       -8.02     33.63 o 
   4   6   8    17045.74    17173.12    267.49 o 
   5   6   8      237.76      236.24     69.62 o 
   6   6   8    14002.85    13752.42    264.34 o 
   7   6   8      300.40      165.48     76.68 o 
   8   6   8    10618.50    11090.89    299.90 o 
   9   6   8        1.58     -100.40    102.44 o 
  10   6   8     8852.47     8442.58    420.41 o 
  11   6   8     1907.99     1755.99    254.06 o 
  12   6   8     2911.06     3162.21    317.40 o 
  13   6   8      484.03      313.63    259.59 o 
  14   6   8     1522.20     1849.50    664.11 o 
  15   6   8      117.67       -3.87    161.31 o 
   1   7   8     1312.88     1285.06     58.62 o 
   2   7   8       56.56       81.50     37.16 o 
   3   7   8     7733.58     7526.20    131.06 o 
   4   7   8      460.88      505.79     78.04 o 
   5   7   8     6008.50     5528.86    170.98 o 
   6   7   8     1106.24     1166.81    108.27 o 
   7   7   8     2225.64     2809.39    222.47 o 
   8   7   8      203.17      202.46    101.72 o 
   9   7   8      697.37      553.66    166.45 o 
  10   7   8     1291.06     1185.68    311.37 o 
  11   7   8        3.99       94.78    151.65 o 
  12   7   8       14.84     -127.39    127.39 o 
  13   7   8      767.87      851.82    217.57 o 
  14   7   8       26.80      -78.88    164.04 o 
  15   7   8       20.10      195.26    186.50 o 
   0   8   8     2240.33     2407.35    127.01 o 
   1   8   8       89.11      102.93     35.97 o 
   2   8   8     4498.86     4516.04    109.87 o 
   3   8   8      128.19      199.96     56.87 o 
   4   8   8     2790.05     2689.30    119.40 o 
   5   8   8      352.50      261.76     81.11 o 
   6   8   8     1951.48     1837.93    127.92 o 
   7   8   8       34.48      159.14     97.37 o 
   8   8   8     3679.98     3721.21    270.22 o 
   9   8   8      145.47      162.54    115.93 o 
  10   8   8      692.88      708.53    205.24 o 
  11   8   8       96.26       55.89    239.73 o 
  12   8   8     1214.19      956.92    225.23 o 
  13   8   8      374.25      287.86    196.83 o 
  14   8   8      411.74      376.32    245.48 o 
   1   9   8     9780.35     9630.02    160.00 o 
   2   9   8     1566.11     1560.00     72.06 o 
   3   9   8    10212.00    10301.46    295.26 o 
   4   9   8        0.83       78.66     86.34 o 
   5   9   8     7256.06     7089.47    206.03 o 
   6   9   8      243.86      140.66     87.87 o 
   7   9   8     6229.24     6298.69    322.34 o 
   8   9   8      579.04      561.31    134.82 o 
   9   9   8     1643.94     2055.49    209.38 o 
  10   9   8      136.03      159.77    158.89 o 
  11   9   8     1183.68     1265.94    237.99 o 
  12   9   8      339.55      494.23    188.89 o 
  13   9   8     1828.89     1763.89    302.48 o 
  14   9   8      115.90      230.38    189.10 o 
   0  10   8     7563.60     6574.14    231.88 o 
   1  10   8       67.14       99.29     44.12 o 
   2  10   8     4772.15     5041.07    142.52 o 
   3  10   8      122.24      137.02     73.39 o 
   4  10   8     5007.97     5130.25    174.41 o 
   5  10   8     1006.05      965.05     98.90 o 
   6  10   8     5367.78     5099.85    245.85 o 
   7  10   8       56.09       21.31    101.05 o 
   8  10   8     2960.55     2807.19    229.99 o 
   9  10   8       76.88      154.90    151.98 o 
  10  10   8     1003.53      478.67    188.37 o 
  11  10   8        4.87     -133.57    133.57 o 
  12  10   8     1002.03     1276.00    256.24 o 
  13  10   8      104.86      157.94    200.14 o 
   1  11   8        9.20       36.87     49.76 o 
   2  11   8     1196.97     1079.10     88.81 o 
   3  11   8     1393.96     1403.17     98.41 o 
   4  11   8       40.65       27.05     77.49 o 
   5  11   8     2226.42     2364.07    152.75 o 
   6  11   8       20.63      -71.25     90.93 o 
   7  11   8     1690.21     1919.74    513.42 o 
   8  11   8      315.95      417.92    180.85 o 
   9  11   8      941.95      852.22    263.83 o 
  10  11   8       28.04      -29.34    157.39 o 
  11  11   8       39.19      121.82    285.89 o 
  12  11   8       17.65     -143.57    155.48 o 
  13  11   8      310.66     1032.46    701.78 o 
   0  12   8    20059.56    19797.07   1526.02 o 
   1  12   8      258.18      155.84     62.66 o 
   2  12   8     7667.03     7283.44    179.03 o 
   3  12   8        7.05       80.18     57.70 o 
   4  12   8    14132.46    13650.95    286.95 o 
   5  12   8      743.88      935.32    196.69 o 
   6  12   8    12109.38    12339.50    622.46 o 
   7  12   8      211.70       84.42    152.52 o 
   8  12   8     5622.68     5312.75    398.85 o 
   9  12   8      555.79      217.97    174.15 o 
  10  12   8     2938.74     3446.33    368.54 o 
  11  12   8      279.26      478.71    195.06 o 
  12  12   8     1940.87     2036.32    319.24 o 
   1  13   8     4369.74     4602.44    421.74 o 
   2  13   8      112.16       17.30     95.15 o 
   3  13   8      159.08      163.24     90.13 o 
   4  13   8       77.97      127.31     85.60 o 
   5  13   8     1079.38     1075.46    175.48 o 
   6  13   8       37.76       57.07    150.90 o 
   7  13   8      940.10     1069.12    225.11 o 
   8  13   8        1.59      212.69    169.33 o 
   9  13   8      553.03      938.52    228.87 o 
  10  13   8      125.55      213.65    182.99 o 
  11  13   8      822.74      900.70    240.67 o 
   0  14   8     3299.89     3448.38    286.53 o 
   1  14   8      133.90       58.19     81.89 o 
   2  14   8     1772.98     1989.00    193.34 o 
   3  14   8      164.85       20.67    108.30 o 
   4  14   8     1439.76     1101.33    160.22 o 
   5  14   8        0.69      -75.40    129.83 o 
   6  14   8      862.56      408.45    176.19 o 
   7  14   8       23.63      -66.55    163.97 o 
   8  14   8      517.12      708.66    375.89 o 
   9  14   8      204.14      187.89    184.72 o 
  10  14   8      610.48      771.15    457.26 o 
   1  15   8     4956.07     5337.79    299.94 o 
   2  15   8       78.21      -43.80    104.22 o 
   3  15   8     1632.14     1303.90    234.09 o 
   4  15   8      118.64      318.32    159.38 o 
   5  15   8     2453.39     2376.97    295.32 o 
   6  15   8       62.10       28.60    163.60 o 
   7  15   8     1230.83     1523.20    274.58 o 
   8  15   8       12.06      181.37    180.86 o 
   9  15   8     1502.91     1557.68    292.78 o 
   0  16   8     2864.88     3256.84    310.52 o 
   1  16   8       24.50      159.56    120.12 o 
   2  16   8     1275.78     1302.15    239.49 o 
   3  16   8        1.95      -58.95    126.01 o 
   4  16   8     1581.87     1782.15    315.07 o 
   5  16   8       42.62      -99.54    135.41 o 
   6  16   8     1149.95     1453.18    265.71 o 
   7  16   8       37.17      -87.09    168.65 o 
   8  16   8      937.41     1162.73    274.67 o 
   1  17   8      369.23      799.38    162.71 o 
   2  17   8       76.65       73.41    296.99 o 
   3  17   8      648.33      548.49    283.83 o 
   4  17   8        4.67      250.87    171.38 o 
   5  17   8      296.79      472.06    199.47 o 
   6  17   8        0.11     -191.60    368.08 o 
   7  17   8      262.10      195.66    274.52 o 
   0  18   8     3265.90     4137.79    569.59 o 
   1  18   8       10.77       60.16    126.07 o 
   2  18   8     2451.58     2747.01    409.86 o 
   3  18   8        0.09      218.15    316.99 o 
   4  18   8     2934.49     3006.56    543.01 o 
   5  18   8        6.68     -238.08    238.08 o 
   1  19   8      109.87       75.03    179.69 o 
   1   1   9     6637.18     6442.34    129.39 o 
   2   1   9      286.88      306.28     55.17 o 
   3   1   9    13808.48    13608.71    177.94 o 
   4   1   9       51.49       52.00     39.27 o 
   5   1   9    10211.14     9990.47    161.06 o 
   6   1   9     3173.40     2906.93    175.09 o 
   7   1   9     6374.90     6101.69    180.19 o 
   8   1   9       73.13      155.10     95.40 o 
   9   1   9     5227.71     5460.46    222.37 o 
  10   1   9     1853.22     1550.49    149.63 o 
  11   1   9      274.39      363.91    126.74 o 
  12   1   9      329.51      306.65    126.94 o 
  13   1   9      488.26      394.15    148.37 o 
  14   1   9      262.52      139.89    147.18 o 
  15   1   9      457.58      306.57    240.55 o 
   0   2   9    38896.13    38586.15    436.81 o 
   1   2   9     1196.30     1137.04     71.74 o 
   2   2   9    44862.50    44363.99    401.26 o 
   3   2   9       16.69       67.18     35.38 o 
   4   2   9    23697.95    22430.57    291.22 o 
   5   2   9      139.90      211.93     50.39 o 
   6   2   9    22080.48    21715.62    320.64 o 
   7   2   9      119.73      184.25     71.59 o 
   8   2   9     5523.91     5539.54    216.77 o 
   9   2   9        6.27      101.55    116.66 o 
  10   2   9    10503.56    10488.43    356.69 o 
  11   2   9      392.22      291.49    124.09 o 
  12   2   9     4326.47     4364.09    333.76 o 
  13   2   9      319.06      492.95    268.22 o 
  14   2   9     1589.40      979.17    335.62 o 
  15   2   9       69.54      350.68    264.93 o 
   1   3   9        3.59       22.25     30.70 o 
   2   3   9     3215.40     3266.04    103.63 o 
   3   3   9     1261.75     1439.14    102.30 o 
   4   3   9      156.99      171.68     51.54 o 
   5   3   9     1401.50     1523.68    104.26 o 
   6   3   9      154.94      173.45     61.69 o 
   7   3   9       41.06       61.07    106.02 o 
   8   3   9       10.95      -36.01    110.39 o 
   9   3   9      295.67      209.25    122.55 o 
  10   3   9       59.02       52.35    108.22 o 
  11   3   9      528.52      635.55    189.36 o 
  12   3   9       47.61       28.56    139.92 o 
  13   3   9        4.72     -121.76    125.06 o 
  14   3   9        1.00      191.48    167.55 o 
  15   3   9       93.46      350.68    256.44 o 
   0   4   9    36658.29    36926.64    515.65 o 
   1   4   9      309.09      317.32     34.50 o 
   2   4   9     7330.94     7263.83    163.80 o 
   3   4   9     1098.92      996.49     78.84 o 
   4   4   9    19403.84    18418.79    271.93 o 
   5   4   9      772.37      783.74    105.38 o 
   6   4   9    16618.72    16518.58    319.78 o 
   7   4   9        1.43       57.02    103.89 o 
   8   4   9    12435.64    12865.59    441.35 o 
   9   4   9      646.70      585.10    143.76 o 
  10   4   9     8988.47     9236.05    430.46 o 
  11   4   9       23.30      224.69    156.28 o 
  12   4   9     4945.82     5275.41    381.31 o 
  13   4   9       39.70      -66.68    287.26 o 
  14   4   9     1721.57     1386.13    263.97 o 
  15   4   9      183.26      316.71    301.37 o 
   1   5   9     9577.72     9645.28    130.33 o 
   2   5   9      474.21      356.50     47.70 o 
   3   5   9     5478.43     5142.59    145.57 o 
   4   5   9       47.47      103.27     56.53 o 
   5   5   9     1976.40     2060.55    129.98 o 
   6   5   9      171.95      221.47     83.52 o 
   7   5   9     1284.47     1292.15    126.04 o 
   8   5   9      357.59      243.92    142.93 o 
   9   5   9     2580.71     2436.60    200.24 o 
  10   5   9     1488.06     1525.78    236.79 o 
  11   5   9     1517.35     1371.92    233.15 o 
  12   5   9     1584.89     1667.27    260.28 o 
  13   5   9     1331.87     1041.79    226.38 o 
  14   5   9      623.49      936.70    236.60 o 
  15   5   9      278.37      110.90    186.32 o 
   0   6   9     1421.59     1398.50     98.43 o 
   1   6   9      510.84      638.63     50.41 o 
   2   6   9       30.72       17.41     33.64 o 
   3   6   9      178.48      223.70     57.18 o 
   4   6   9      531.09      449.33     74.96 o 
   5   6   9       15.47      -34.84     63.38 o 
   6   6   9      676.20      569.34    100.79 o 
   7   6   9      639.32      570.07    104.83 o 
   8   6   9       18.29      123.48     88.48 o 
   9   6   9        0.37      -52.95    124.31 o 
  10   6   9      166.09      171.05    157.31 o 
  11   6   9      500.30      577.00    194.08 o 
  12   6   9       17.40     -213.82    247.81 o 
  13   6   9        4.04      389.72    176.40 o 
  14   6   9        0.04      -55.78    156.63 o 
  15   6   9        3.33      -62.46    206.99 o 
   1   7   9     4552.39     4506.18    109.66 o 
   2   7   9      740.76      768.72     65.12 o 
   3   7   9     4399.19     4503.83    137.25 o 
   4   7   9     1596.78     1633.85    181.99 o 
   5   7   9     1800.77     1706.37    133.81 o 
   6   7   9     4056.37     4288.31    191.39 o 
   7   7   9     2086.85     2260.49    159.08 o 
   8   7   9     1142.09     1104.34    154.28 o 
   9   7   9     2509.42     2596.76    212.13 o 
  10   7   9     1014.66     1221.29    232.00 o 
  11   7   9     1201.05     1495.56    255.48 o 
  12   7   9     1413.91     1646.73    265.94 o 
  13   7   9      658.35      711.53    215.16 o 
  14   7   9      609.77      794.97    232.02 o 
   0   8   9     8655.37     9057.52    240.43 o 
   1   8   9       10.85      -35.31     36.95 o 
   2   8   9    19751.28    18726.53    276.86 o 
   3   8   9      606.14      514.70     80.68 o 
   4   8   9    11996.26    11328.41    251.43 o 
   5   8   9      134.66       83.12     81.88 o 
   6   8   9    13966.32    14201.46    332.01 o 
   7   8   9     2247.55     2074.60    158.10 o 
   8   8   9    11420.16    10703.39    676.34 o 
   9   8   9       18.95       31.41    111.17 o 
  10   8   9     2162.82     1863.25    206.65 o 
  11   8   9       18.94      -54.81    132.75 o 
  12   8   9     2687.24     2358.17    370.14 o 
  13   8   9        6.69       96.81    176.04 o 
  14   8   9     1428.42      883.89    374.38 o 
   1   9   9       78.00       58.26     42.88 o 
   2   9   9      839.09      793.93     73.07 o 
   3   9   9     1065.92      963.21    103.92 o 
   4   9   9        0.32       74.12     77.60 o 
   5   9   9      300.49      418.81    102.29 o 
   6   9   9      427.00      539.22    204.14 o 
   7   9   9      198.37      213.83    194.34 o 
   8   9   9        1.53       20.60    134.24 o 
   9   9   9      219.95      359.97    135.00 o 
  10   9   9       50.60     -120.00    120.00 o 
  11   9   9       24.68      159.17    165.55 o 
  12   9   9       20.23       81.46    173.78 o 
  13   9   9        1.54     -178.22    178.22 o 
   0  10   9    10668.90     9815.67    299.29 o 
   1  10   9     1018.17     1104.29     74.03 o 
   2  10   9    14426.61    13911.24    253.22 o 
   3  10   9      337.76      285.97     97.70 o 
   4  10   9     6215.69     6617.09    229.55 o 
   5  10   9       10.43       77.33     93.17 o 
   6  10   9     6367.74     6564.19    293.90 o 
   7  10   9      386.24      344.97    145.42 o 
   8  10   9     6375.82     6590.28    410.02 o 
   9  10   9        3.04      -48.82    143.60 o 
  10  10   9     1331.52     1344.29    259.09 o 
  11  10   9       10.12      -91.99    152.88 o 
  12  10   9     1848.74     2307.63    941.64 o 
  13  10   9        1.52       94.29    190.56 o 
   1  11   9     5218.10     4582.24    175.07 o 
   2  11   9      491.02      452.44     92.62 o 
   3  11   9     5480.84     5869.82    263.63 o 
   4  11   9     2136.27     2427.93    148.45 o 
   5  11   9     3357.29     3283.70    194.91 o 
   6  11   9       96.97      208.08    117.69 o 
   7  11   9      858.44     1144.76    286.30 o 
   8  11   9      221.83      196.55    163.00 o 
   9  11   9     1000.15     1000.92    243.00 o 
  10  11   9      671.00      685.69    450.55 o 
  11  11   9      981.13     1052.78    245.50 o 
  12  11   9      357.60      489.71    215.87 o 
   0  12   9        2.46       63.39     70.81 o 
   1  12   9      299.13      424.22     89.09 o 
   2  12   9      357.03      371.42     86.45 o 
   3  12   9      381.21      384.56     98.60 o 
   4  12   9      212.15       10.31     78.89 o 
   5  12   9       43.55        0.41    139.68 o 
   6  12   9      168.53      536.77    186.71 o 
   7  12   9      189.75     -136.89    136.89 o 
   8  12   9        3.30     -139.55    139.55 o 
   9  12   9       18.52       51.01    239.31 o 
  10  12   9       31.62        5.91    244.52 o 
  11  12   9       18.34       89.62    169.07 o 
  12  12   9       18.07      245.12    211.10 o 
   1  13   9     1628.74     1945.58    185.78 o 
   2  13   9        5.65       15.12     89.97 o 
   3  13   9     2595.65     2810.76    207.75 o 
   4  13   9      833.34      374.77    169.96 o 
   5  13   9     1849.81     2054.83    226.86 o 
   6  13   9      197.06      509.50    192.22 o 
   7  13   9     1223.42     1455.24    258.36 o 
   8  13   9      524.15      899.63    232.83 o 
   9  13   9      410.23      404.47    204.04 o 
  10  13   9      728.20      541.91    242.12 o 
  11  13   9      704.72      444.84    222.17 o 
   0  14   9     8895.82     8647.36    606.03 o 
   1  14   9       31.12      148.54    139.37 o 
   2  14   9     5162.35     5150.31    231.27 o 
   3  14   9      713.21      835.83    189.68 o 
   4  14   9     4920.17     4827.63    493.97 o 
   5  14   9        0.19      145.83    143.04 o 
   6  14   9     4966.70     4348.23    371.45 o 
   7  14   9       10.56     -135.29    135.29 o 
   8  14   9     3612.51     4159.65    395.35 o 
   9  14   9       59.39     -113.77    163.20 o 
  10  14   9     1140.31      681.88    278.49 o 
   1  15   9       18.93       32.57    135.66 o 
   2  15   9      354.82      238.60    103.57 o 
   3  15   9       51.28       25.79    139.30 o 
   4  15   9        1.90       23.89    144.15 o 
   5  15   9       23.28      -87.62    132.98 o 
   6  15   9        0.03      185.57    228.49 o 
   7  15   9       83.94      152.61    178.33 o 
   8  15   9       28.26      -89.72    177.72 o 
   9  15   9       12.08      126.21    303.01 o 
   0  16   9     3207.77     3592.59    494.79 o 
   1  16   9        6.32     -125.84    125.84 o 
   2  16   9     3657.94     3988.43    551.64 o 
   3  16   9       62.43       14.96    150.61 o 
   4  16   9     3387.37     3277.14    420.96 o 
   5  16   9      137.63      -77.05    253.15 o 
   6  16   9     2462.10     2645.14    332.96 o 
   7  16   9       38.14        7.17    169.30 o 
   8  16   9     1636.27     1744.13    300.96 o 
   1  17   9      559.14      642.65    196.64 o 
   2  17   9        3.24      -31.21    149.59 o 
   3  17   9     1561.72     1956.62    294.81 o 
   4  17   9        6.30      -26.69    183.83 o 
   5  17   9      469.68      700.00    223.37 o 
   6  17   9      290.22       49.02    184.91 o 
   0  18   9      148.41      235.62    240.00 o 
   1  18   9       34.05      -35.39    142.47 o 
   2  18   9       17.49     -137.19    137.19 o 
   3  18   9       37.63      238.48    180.55 o 
   4  18   9       12.63       96.44    269.31 o 
   0   0  10     2782.08     2861.44    134.83 o 
   1   0  10       31.18       34.73     49.65 o 
   2   0  10     1552.97     1407.21    105.70 o 
   3   0  10      152.74      156.59     44.25 o 
   4   0  10      135.67      135.07     51.25 o 
   5   0  10      761.10      608.69    105.11 o 
   6   0  10     1714.83     1712.32    188.98 o 
   7   0  10     3661.86     3614.87    203.59 o 
   8   0  10        3.52      -79.99     79.99 o 
   9   0  10     3183.67     3171.86    540.68 o 
  10   0  10       62.14      217.59    199.73 o 
  11   0  10      680.22      877.82    187.05 o 
  12   0  10       13.53      100.12    139.45 o 
  13   0  10      694.92     1514.79    339.18 o 
  14   0  10      171.03      370.68    244.38 o 
  15   0  10      522.26      833.97    320.82 o 
   1   1  10    10796.91     9904.75    133.56 o 
   2   1  10     1380.88     1299.86     59.20 o 
   3   1  10    17267.11    17709.16    205.39 o 
   4   1  10      982.43     1074.22     84.83 o 
   5   1  10     8135.71     7795.62    158.93 o 
   6   1  10       39.04      -41.56     61.40 o 
   7   1  10     6812.43     7082.53    197.64 o 
   8   1  10        0.04      -90.92    115.00 o 
   9   1  10     3376.58     3353.02    191.59 o 
  10   1  10       31.42      -19.60     81.50 o 
  11   1  10     1978.10     1992.61    218.60 o 
  12   1  10       10.23       59.18    100.01 o 
  13   1  10      658.37      716.41    167.19 o 
  14   1  10        1.92       -3.84    189.04 o 
  15   1  10      429.42      848.22    332.05 o 
   0   2  10      595.17      800.19     86.38 o 
   1   2  10      863.08      967.50     75.88 o 
   2   2  10      492.52      588.88     57.29 o 
   3   2  10       18.64       36.30     43.25 o 
   4   2  10       11.54       37.66     36.48 o 
   5   2  10       13.22      120.89     51.71 o 
   6   2  10       44.58      143.48     69.29 o 
   7   2  10       89.64      216.51     92.64 o 
   8   2  10      216.29      134.74    101.34 o 
   9   2  10      361.59      380.84    107.59 o 
  10   2  10      387.94      493.02    110.07 o 
  11   2  10       15.16      -40.85    120.44 o 
  12   2  10       50.67       -7.96    201.37 o 
  13   2  10      158.65       94.73    151.03 o 
  14   2  10       46.42       79.73    235.89 o 
  15   2  10      402.82      548.77    291.23 o 
   1   3  10    37366.41    35624.36    323.86 o 
   2   3  10       45.28       52.12     43.54 o 
   3   3  10    32769.03    33514.61    533.50 o 
   4   3  10      778.94      834.40     83.65 o 
   5   3  10    34821.81    33621.21    401.05 o 
   6   3  10       78.35       88.68    108.40 o 
   7   3  10    15635.55    15457.68    478.94 o 
   8   3  10      235.85      168.45    121.68 o 
   9   3  10    14342.60    13778.01    605.20 o 
  10   3  10      611.28      656.72    145.50 o 
  11   3  10     8476.69     8056.90    421.32 o 
  12   3  10       14.42      134.82    156.95 o 
  13   3  10     4268.24     4266.21    505.75 o 
  14   3  10       40.32      386.34    221.37 o 
  15   3  10     2021.05     1229.58    369.31 o 
   0   4  10     2884.30     2678.33    118.44 o 
   1   4  10      218.64      236.88     43.72 o 
   2   4  10      273.30      336.13     57.99 o 
   3   4  10     1329.18     1312.98     93.90 o 
   4   4  10       45.14       87.31     58.23 o 
   5   4  10      726.89      749.40     84.60 o 
   6   4  10      345.93      360.78     86.85 o 
   7   4  10       77.55      101.61     81.09 o 
   8   4  10      469.51      387.87    147.31 o 
   9   4  10      999.97      891.62    151.13 o 
  10   4  10       41.51      -79.64    113.80 o 
  11   4  10      123.81       53.25    277.67 o 
  12   4  10       77.23      100.97    157.66 o 
  13   4  10      393.21      377.41    303.56 o 
  14   4  10       39.45      135.04    170.71 o 
  15   4  10      314.39      180.49    175.62 o 
   1   5  10     6280.26     6159.94    134.24 o 
   2   5  10       47.43       -7.51     39.00 o 
   3   5  10     4536.51     4536.70    145.06 o 
   4   5  10      191.42      140.95     65.30 o 
   5   5  10    10110.58    10377.57    256.02 o 
   6   5  10     1270.71     1007.81    115.23 o 
   7   5  10     4701.54     4833.01    260.64 o 
   8   5  10       39.35       81.21    120.34 o 
   9   5  10     1569.72     1741.14    187.98 o 
  10   5  10        3.33     -133.27    133.27 o 
  11   5  10     1925.55     1574.63    257.33 o 
  12   5  10       10.51       16.22    156.12 o 
  13   5  10      169.61      204.95    308.63 o 
  14   5  10       42.69     -140.70    140.70 o 
   0   6  10      652.58      721.85     66.62 o 
   1   6  10      447.41      511.97     57.46 o 
   2   6  10       56.14       42.27     49.15 o 
   3   6  10      369.42      241.92     97.29 o 
   4   6  10        1.80       47.67     53.31 o 
   5   6  10      103.73      130.34     70.29 o 
   6   6  10      709.50      500.75     98.78 o 
   7   6  10     2624.03     2140.12    246.12 o 
   8   6  10      862.46     1000.79    159.63 o 
   9   6  10     2453.29     2595.88    578.49 o 
  10   6  10      284.23       88.69    161.33 o 
  11   6  10     2292.57     2570.66    585.61 o 
  12   6  10        0.30      135.76    181.64 o 
  13   6  10     1564.88     1853.56    291.23 o 
  14   6  10       34.13       -5.58    179.73 o 
   1   7  10     5846.37     5729.89    139.79 o 
   2   7  10       65.64      141.65     56.67 o 
   3   7  10     8642.81     8561.49    185.54 o 
   4   7  10      840.24      913.71    113.19 o 
   5   7  10     5070.39     4886.62    197.71 o 
   6   7  10       83.22      131.27     87.92 o 
   7   7  10     5735.37     5787.88    224.90 o 
   8   7  10      147.15      174.17    120.69 o 
   9   7  10     4144.17     4221.63    393.83 o 
  10   7  10       48.30       27.59    269.45 o 
  11   7  10     1018.77      874.24    227.86 o 
  12   7  10       46.55       93.25    175.75 o 
  13   7  10      703.90      531.36    204.74 o 
  14   7  10       12.55      187.69    228.36 o 
   0   8  10     6775.96     6216.45    199.39 o 
   1   8  10     1392.98     1272.95    105.13 o 
   2   8  10      438.76      415.37     72.09 o 
   3   8  10        0.15       12.68     65.50 o 
   4   8  10      141.99       44.91     95.74 o 
   5   8  10     1713.25     2153.54    219.91 o 
   6   8  10       18.65       61.94     88.74 o 
   7   8  10     1965.26     2000.05    181.92 o 
   8   8  10       23.20       51.04    102.63 o 
   9   8  10       38.98       41.96    148.09 o 
  10   8  10       12.62      103.80    193.01 o 
  11   8  10      350.00      451.58    196.94 o 
  12   8  10       11.92       82.59    172.28 o 
  13   8  10      138.32      409.95    206.98 o 
  14   8  10       48.80      321.00    183.77 o 
   1   9  10    29235.41    27856.07    338.27 o 
   2   9  10       69.68      -57.72     57.72 o 
   3   9  10    20580.19    20339.94    351.77 o 
   4   9  10      826.66      725.07    102.42 o 
   5   9  10    13806.83    13762.03    451.76 o 
   6   9  10       14.99       18.96     81.48 o 
   7   9  10     8183.75     8298.42    326.50 o 
   8   9  10       52.79       -8.28    125.65 o 
   9   9  10     7000.30     7261.53    598.22 o 
  10   9  10       57.30      227.03    166.98 o 
  11   9  10     3784.81     4371.51    384.79 o 
  12   9  10       63.33       -3.74    382.19 o 
  13   9  10     2352.49     2420.55    339.18 o 
   0  10  10      152.70      112.90     93.40 o 
   1  10  10     1241.30     1217.73     94.36 o 
   2  10  10      587.72      607.29     94.30 o 
   3  10  10      161.69      172.31     78.30 o 
   4  10  10      102.01       -5.20     71.76 o 
   5  10  10      385.32      557.50    140.50 o 
   6  10  10        2.14       28.14    101.82 o 
   7  10  10        0.77      -93.82    117.82 o 
   8  10  10       16.77      -67.93    145.50 o 
   9  10  10        6.50      -70.82    143.26 o 
  10  10  10      131.28     -114.93    150.10 o 
  11  10  10       64.11     -138.59    138.59 o 
  12  10  10        7.54       11.00    171.40 o 
  13  10  10      151.34     -156.06    156.06 o 
   1  11  10     3322.11     3013.52    179.17 o 
   2  11  10        0.66       24.30     71.22 o 
   3  11  10     2536.90     2496.84    152.48 o 
   4  11  10        2.97      -48.22     76.35 o 
   5  11  10     2931.89     3016.06    189.47 o 
   6  11  10       95.72     -126.89    142.87 o 
   7  11  10     2057.91     2499.69    296.69 o 
   8  11  10      107.38      178.60    165.50 o 
   9  11  10     1459.00     1106.23    246.75 o 
  10  11  10        2.43     -113.72    138.69 o 
  11  11  10      618.54      947.55    243.75 o 
  12  11  10       15.79      268.79    194.68 o 
   0  12  10      372.41       84.03    125.42 o 
   1  12  10       69.97       -6.16     67.86 o 
   2  12  10      274.55      206.32     87.02 o 
   3  12  10      854.64      939.48    148.56 o 
   4  12  10        9.24      -47.73     96.08 o 
   5  12  10      518.53      474.83    175.17 o 
   6  12  10        2.50     -129.88    135.15 o 
   7  12  10      104.64      250.25    195.34 o 
   8  12  10      196.47     -120.79    147.87 o 
   9  12  10      568.81      759.74    217.18 o 
  10  12  10      137.16       27.23    173.44 o 
  11  12  10      391.22      377.61    247.94 o 
   1  13  10     4319.09     4511.32    233.35 o 
   2  13  10       57.06       57.46     83.59 o 
   3  13  10     1756.70     2009.76    197.23 o 
   4  13  10      108.98       -2.16    142.99 o 
   5  13  10     3513.34     2858.83    307.73 o 
   6  13  10       42.32     -121.01    153.39 o 
   7  13  10     1417.41     1357.90    263.97 o 
   8  13  10        0.10       16.28    156.40 o 
   9  13  10     1166.25      979.00    247.66 o 
  10  13  10       31.83       79.34    189.23 o 
   0  14  10      753.65      723.28    250.96 o 
   1  14  10       45.46      186.29     99.55 o 
   2  14  10       77.55      151.67    102.78 o 
   3  14  10      525.11      384.48    152.76 o 
   4  14  10      130.72      118.42    243.83 o 
   5  14  10        0.19     -195.25    231.10 o 
   6  14  10       24.78      160.72    177.89 o 
   7  14  10       18.51      194.01    176.78 o 
   8  14  10        9.65      106.22    183.59 o 
   9  14  10      106.22      -57.56    203.70 o 
  10  14  10       19.54      102.06    281.51 o 
   1  15  10     7719.75     7804.09    333.65 o 
   2  15  10      114.57      168.33    120.92 o 
   3  15  10     6413.66     7176.47    431.24 o 
   4  15  10        5.81     -134.36    134.36 o 
   5  15  10     5556.12     5842.00    555.48 o 
   6  15  10        3.05       62.65    175.35 o 
   7  15  10     3974.89     4000.97    709.31 o 
   8  15  10       20.65     -167.46    167.46 o 
   0  16  10      294.16      553.42    231.23 o 
   1  16  10       15.00       98.71    107.43 o 
   2  16  10        0.81     -111.54    122.56 o 
   3  16  10       15.89      -35.39    140.39 o 
   4  16  10      129.33     -161.99    162.70 o 
   5  16  10       85.92      327.29    189.91 o 
   6  16  10       38.01       76.19    583.56 o 
   7  16  10      274.86      322.48    302.88 o 
   1  17  10      882.15      761.53    216.69 o 
   2  17  10       35.82      112.37    211.23 o 
   3  17  10      783.34      932.89    232.03 o 
   4  17  10       42.96      170.91    170.36 o 
   5  17  10      765.67      484.51    204.67 o 
   0  18  10      126.12      245.75    298.90 o 
   1  18  10       15.40     -106.54    309.72 o 
   2  18  10       39.46       60.73    177.73 o 
   1   1  11    11301.17    11251.68    143.32 o 
   2   1  11     1193.65     1089.73     69.53 o 
   3   1  11     8765.18     8883.83    170.63 o 
   4   1  11       79.23       89.02     57.33 o 
   5   1  11     8520.75     8747.48    243.25 o 
   6   1  11     1974.45     1665.76    121.22 o 
   7   1  11     3050.04     3219.54    134.60 o 
   8   1  11      534.55      355.39     88.40 o 
   9   1  11     1184.83     1368.68    146.75 o 
  10   1  11      454.04      456.93    117.31 o 
  11   1  11     1097.83     1235.21    194.00 o 
  12   1  11      379.63      630.27    130.34 o 
  13   1  11      169.48      586.22    184.47 o 
  14   1  11      322.28      596.44    263.56 o 
  15   1  11      310.65      594.79    280.27 o 
   0   2  11    41687.97    40819.09    519.32 o 
   1   2  11     1032.30     1294.15     71.77 o 
   2   2  11    24321.93    23870.90    283.29 o 
   3   2  11      363.67      323.74     75.15 o 
   4   2  11    18650.48    18054.41    337.00 o 
   5   2  11       10.15       64.75     89.33 o 
   6   2  11     6056.77     6237.71    197.10 o 
   7   2  11     2981.31     3128.97    214.05 o 
   8   2  11     7474.57     7420.72    301.92 o 
   9   2  11      198.77      153.17    121.41 o 
  10   2  11     4748.53     5210.63    438.61 o 
  11   2  11      475.57      760.06    165.72 o 
  12   2  11     2081.84     2752.45    526.03 o 
  13   2  11        0.75     -120.45    120.45 o 
  14   2  11     1741.49     1868.36    286.69 o 
  15   2  11       78.22      182.19    241.92 o 
   1   3  11      573.38      641.78     66.33 o 
   2   3  11      903.18      875.81     72.42 o 
   3   3  11       41.88        7.72     49.28 o 
   4   3  11       42.39       55.19     50.06 o 
   5   3  11       62.93      100.20     85.98 o 
   6   3  11     1376.39     1331.72    160.01 o 
   7   3  11     1211.87     1150.23    161.50 o 
   8   3  11       81.81      311.28    133.35 o 
   9   3  11       33.81      -41.54    106.11 o 
  10   3  11       25.60      -61.64    108.06 o 
  11   3  11        2.76      209.80    158.95 o 
  12   3  11      154.48      -62.15    144.32 o 
  13   3  11       39.39      386.58    252.60 o 
  14   3  11        2.17      -19.82    188.36 o 
  15   3  11       15.20     -116.44    231.51 o 
   0   4  11    24764.43    23819.23    350.51 o 
   1   4  11       87.88      110.62     49.46 o 
   2   4  11    20874.98    20501.30    275.17 o 
   3   4  11        3.91      -49.80     49.80 o 
   4   4  11    16166.42    16211.79    299.62 o 
   5   4  11       27.34       19.08     73.71 o 
   6   4  11     7891.06     7886.15    407.44 o 
   7   4  11       22.59       14.00    121.02 o 
   8   4  11     9237.46     9394.08    338.89 o 
   9   4  11      379.12      698.49    147.10 o 
  10   4  11     6350.91     6837.69    413.76 o 
  11   4  11      243.15      -17.31    146.19 o 
  12   4  11     3156.98     3010.15    344.79 o 
  13   4  11      558.09      426.54    192.98 o 
  14   4  11     1193.83     1245.69    254.54 o 
   1   5  11     3554.63     3417.81    102.49 o 
   2   5  11      696.96      695.18     90.21 o 
   3   5  11     4030.55     4102.65    133.42 o 
   4   5  11      393.51      360.27     97.04 o 
   5   5  11     3220.34     3135.36    159.23 o 
   6   5  11      647.18      843.28    150.15 o 
   7   5  11     1839.05     1778.04    186.75 o 
   8   5  11     1534.28     1405.76    176.19 o 
   9   5  11     1623.02     1332.18    182.30 o 
  10   5  11       43.97      114.93    156.43 o 
  11   5  11     1604.27     1944.35    478.77 o 
  12   5  11      722.72      741.45    365.34 o 
  13   5  11       93.91      336.81    253.15 o 
  14   5  11      353.58      136.00    303.01 o 
   0   6  11        0.84       -8.69     59.36 o 
   1   6  11       30.67       40.20     42.81 o 
   2   6  11      133.64      100.40     47.47 o 
   3   6  11        5.62       45.97     61.57 o 
   4   6  11      145.86      322.28     89.40 o 
   5   6  11       16.07      -46.84     71.12 o 
   6   6  11      106.30      163.46     85.57 o 
   7   6  11      602.21      836.68    153.66 o 
   8   6  11       52.18        8.60    162.30 o 
   9   6  11      430.99      692.84    209.04 o 
  10   6  11       69.89      -93.18    143.13 o 
  11   6  11       54.79      -60.21    141.09 o 
  12   6  11        2.06     -127.54    155.71 o 
  13   6  11        0.16       89.65    173.13 o 
  14   6  11       15.46      -47.97    353.15 o 
   1   7  11     5311.38     5175.31    129.64 o 
   2   7  11      742.11      745.08     79.79 o 
   3   7  11     3819.67     3811.72    150.99 o 
   4   7  11       91.70      172.31     79.62 o 
   5   7  11     1289.59     1464.66    165.70 o 
   6   7  11      506.39      550.09    139.41 o 
   7   7  11     2753.30     2525.03    273.29 o 
   8   7  11      294.02      364.25    138.59 o 
   9   7  11      829.94     1144.06    587.26 o 
  10   7  11      954.21      641.30    199.42 o 
  11   7  11      670.58      663.12    212.88 o 
  12   7  11      185.82      -81.14    151.61 o 
  13   7  11      191.71       97.80    263.97 o 
  14   7  11      561.18      647.67    392.33 o 
   0   8  11     6136.99     6291.39    236.44 o 
   1   8  11      139.49       55.71     41.52 o 
   2   8  11    15267.79    15008.03    259.38 o 
   3   8  11      163.09      104.29     85.38 o 
   4   8  11    19337.16    18869.13    377.83 o 
   5   8  11      413.48      520.86    125.36 o 
   6   8  11     9956.59    10384.08    293.51 o 
   7   8  11       29.73        8.37    108.28 o 
   8   8  11     8161.05     7786.17    428.23 o 
   9   8  11      229.56      486.03    186.23 o 
  10   8  11     2529.77     3165.98    329.98 o 
  11   8  11       97.94      213.24    181.51 o 
  12   8  11     1552.00     2423.89    326.14 o 
  13   8  11      163.60      607.34    233.55 o 
   1   9  11      427.43      509.39     69.73 o 
   2   9  11      123.16      126.13     78.27 o 
   3   9  11      623.51      663.48    128.27 o 
   4   9  11       13.23      -36.95     82.78 o 
   5   9  11        6.61      -57.00     99.14 o 
   6   9  11        0.47       25.61     87.18 o 
   7   9  11        0.43      -20.69    105.64 o 
   8   9  11      156.38      -85.91    265.34 o 
   9   9  11        9.74     -135.32    135.32 o 
  10   9  11        1.43     -126.78    126.78 o 
  11   9  11       38.23      167.97    217.53 o 
  12   9  11        0.54      -38.31    178.20 o 
  13   9  11       18.89      -49.84    166.78 o 
   0  10  11     5796.75     5802.10    342.63 o 
   1  10  11      795.31      724.67     82.88 o 
   2  10  11    16958.88    16461.44    324.76 o 
   3  10  11      164.18       45.55     76.30 o 
   4  10  11     9487.95     8876.55    246.68 o 
   5  10  11       62.00       66.96     90.44 o 
   6  10  11     6035.39     6054.65    290.41 o 
   7  10  11       48.38      -97.48    109.38 o 
   8  10  11     3275.00     3263.99    328.07 o 
   9  10  11      139.91       55.17    168.21 o 
  10  10  11     1979.22     2118.91    304.73 o 
  11  10  11      133.13      461.40    351.37 o 
  12  10  11     1551.07     2134.90    327.69 o 
   1  11  11     1887.30     2316.72    133.62 o 
   2  11  11      357.58      443.90     83.05 o 
   3  11  11     2872.27     2840.75    194.72 o 
   4  11  11      355.33      456.77    107.54 o 
   5  11  11     2728.70     2828.73    189.42 o 
   6  11  11       85.82      286.09    165.64 o 
   7  11  11     2474.10     2805.30    312.88 o 
   8  11  11      427.85      771.26    210.01 o 
   9  11  11     1345.16     1708.71    281.68 o 
  10  11  11       71.53      207.72    193.06 o 
  11  11  11      173.47       37.41    214.79 o 
  12  11  11       52.87      288.77    345.48 o 
   0  12  11       52.74       76.77    112.46 o 
   1  12  11       65.25       61.37     83.89 o 
   2  12  11      715.94      643.02    135.80 o 
   3  12  11       85.06       -7.32    100.65 o 
   4  12  11        3.15      155.65    110.62 o 
   5  12  11        8.99     -126.74    126.74 o 
   6  12  11       72.86      -54.54    150.84 o 
   7  12  11       33.72      353.83    181.09 o 
   8  12  11        1.98       36.16    159.31 o 
   9  12  11       86.44       48.10    347.94 o 
  10  12  11       34.26      359.69    212.51 o 
  11  12  11        8.20       74.83    188.51 o 
   1  13  11     1717.81     1699.96    155.96 o 
   2  13  11       63.22      116.46     90.39 o 
   3  13  11     2799.92     2951.50    225.73 o 
   4  13  11      122.55     -135.07    135.07 o 
   5  13  11     1080.37      940.91    221.94 o 
   6  13  11        2.56     -146.46    146.46 o 
   7  13  11     1616.68     1738.26    288.80 o 
   8  13  11      125.67      -78.38    178.90 o 
   9  13  11      285.13      -42.99    172.43 o 
  10  13  11      293.87      195.67    569.04 o 
   0  14  11     3433.45     3520.81    440.82 o 
   1  14  11        4.24      146.20    104.78 o 
   2  14  11     5545.54     5525.32    250.98 o 
   3  14  11        9.78      -30.63    111.17 o 
   4  14  11     4981.99     5051.33    468.35 o 
   5  14  11      196.68     -153.21    160.27 o 
   6  14  11     4104.77     4145.03    407.12 o 
   7  14  11      112.70      264.83    197.00 o 
   8  14  11     3315.99     3531.26    381.22 o 
   9  14  11       74.53      244.91    195.77 o 
   1  15  11       10.26        3.41     98.85 o 
   2  15  11        3.64      123.42    109.36 o 
   3  15  11      137.01      218.45    130.08 o 
   4  15  11        1.96     -146.90    146.90 o 
   5  15  11        2.34     -154.11    154.11 o 
   6  15  11       79.78      243.62    198.02 o 
   7  15  11        0.01      316.52    211.62 o 
   8  15  11       26.31      117.38    284.79 o 
   0  16  11     2053.02     1991.50    403.83 o 
   1  16  11      443.41      396.33    133.36 o 
   2  16  11     3215.75     3659.15    351.05 o 
   3  16  11        0.53        1.02    202.19 o 
   4  16  11     1846.01     1330.24    260.04 o 
   5  16  11        3.22      -59.42    174.93 o 
   6  16  11     2621.24     2228.95    418.08 o 
   1  17  11      788.44      793.45    222.69 o 
   2  17  11       35.01      -37.16    157.89 o 
   3  17  11      290.04      388.45    183.00 o 
   4  17  11        0.93      454.38    189.71 o 
   0   0  12    37438.97    39698.48   1060.00 o 
   1   0  12     5599.68     5401.09    271.92 o 
   2   0  12    23088.69    22158.93    532.13 o 
   3   0  12      229.55      415.79    132.84 o 
   4   0  12    37515.50    36169.24    747.39 o 
   5   0  12       10.51      -51.35     84.05 o 
   6   0  12     4918.65     4546.55    216.47 o 
   7   0  12      102.70       96.55     61.71 o 
   8   0  12    16983.44    17074.82    529.33 o 
   9   0  12     1768.24     2087.80    235.09 o 
  10   0  12     5713.25     5807.23    358.44 o 
  11   0  12      105.12      200.26    157.03 o 
  12   0  12     2189.09     2517.84    308.63 o 
  13   0  12      179.85      321.71    171.78 o 
  14   0  12     1496.82     2305.20    430.96 o 
   1   1  12     2889.74     2686.06    146.86 o 
   2   1  12      577.32      501.92    117.33 o 
   3   1  12     3294.87     3148.78    156.12 o 
   4   1  12       50.39       69.29     68.40 o 
   5   1  12     1068.15     1329.33    109.21 o 
   6   1  12      145.75      118.78     67.86 o 
   7   1  12     4823.27     4844.62    162.84 o 
   8   1  12       86.37       75.15     77.64 o 
   9   1  12     1345.94     1384.17    162.25 o 
  10   1  12      240.18      100.14    152.76 o 
  11   1  12      331.60      429.95    132.47 o 
  12   1  12      249.59      296.66    118.85 o 
  13   1  12      225.52      390.11    174.16 o 
  14   1  12      228.88      154.79    235.07 o 
   0   2  12     2956.95     2926.60    245.62 o 
   1   2  12      311.15      347.44     86.45 o 
   2   2  12     5769.74     5262.99    238.45 o 
   3   2  12       15.97      -60.87     71.77 o 
   4   2  12     6169.80     5909.89    180.63 o 
   5   2  12       39.76       48.26     65.10 o 
   6   2  12     3268.39     3376.43    154.55 o 
   7   2  12      317.47      263.37    102.85 o 
   8   2  12     1687.76     1944.33    156.90 o 
   9   2  12      430.47      462.48    139.35 o 
  10   2  12     2723.40     2553.83    221.98 o 
  11   2  12       15.53      -73.25    115.86 o 
  12   2  12      449.71      641.64    195.82 o 
  13   2  12       16.84      -56.78    192.33 o 
  14   2  12      844.10      876.04    227.72 o 
   1   3  12    17152.09    16208.96    271.07 o 
   2   3  12       41.78       10.27     56.30 o 
   3   3  12     9597.93     9730.30    222.70 o 
   4   3  12        4.10      116.73     55.29 o 
   5   3  12     4433.02     4614.78    172.02 o 
   6   3  12      127.57      142.07    141.21 o 
   7   3  12     6253.19     6582.96    290.96 o 
   8   3  12     1162.45     1382.73    172.94 o 
   9   3  12     4112.26     4034.39    251.20 o 
  10   3  12      257.33      247.39    129.68 o 
  11   3  12     2201.23     2527.03    335.84 o 
  12   3  12      544.91      769.73    434.24 o 
  13   3  12     1111.53     1233.65    327.12 o 
  14   3  12     1073.50     1918.62    293.01 o 
   0   4  12     3757.46     4163.16    204.99 o 
   1   4  12      111.10      125.02     99.71 o 
   2   4  12     3831.11     3704.33    127.63 o 
   3   4  12      453.51      375.00     71.40 o 
   4   4  12     3206.56     3048.44    149.39 o 
   5   4  12      441.33      456.32     92.99 o 
   6   4  12     3260.55     3050.97    215.78 o 
   7   4  12       68.47       37.02    115.34 o 
   8   4  12     3117.36     3438.38    286.27 o 
   9   4  12      522.67      312.68    134.38 o 
  10   4  12     2023.25     1770.28    204.54 o 
  11   4  12        0.13      -59.39    140.95 o 
  12   4  12     1406.99     1555.25    260.97 o 
  13   4  12      204.81      436.59    197.56 o 
  14   4  12      191.81      144.11    202.19 o 
   1   5  12     1586.52     1668.97     98.28 o 
   2   5  12      430.70      401.73     71.33 o 
   3   5  12     1953.98     1855.29    105.58 o 
   4   5  12       13.97       56.43     80.09 o 
   5   5  12     1533.96     1707.78    180.69 o 
   6   5  12     3894.30     3930.23    237.99 o 
   7   5  12     1426.33     1593.14    182.32 o 
   8   5  12      321.35      471.85    220.64 o 
   9   5  12     1470.01     1692.59    196.08 o 
  10   5  12      377.19      640.25    198.95 o 
  11   5  12     1082.43     1679.06    275.31 o 
  12   5  12       36.80       29.62    189.31 o 
  13   5  12        5.05       29.35    264.25 o 
  14   5  12      105.14      299.66    315.89 o 
   0   6  12    17753.96    16228.01    702.59 o 
   1   6  12       71.36      125.36     53.22 o 
   2   6  12     9339.30     9285.88    275.99 o 
   3   6  12       29.21       64.67     61.54 o 
   4   6  12    15580.17    15558.41    327.17 o 
   5   6  12      396.50      242.79    164.23 o 
   6   6  12    12348.47    11780.21    865.12 o 
   7   6  12       16.90      -90.01    109.22 o 
   8   6  12     4729.90     4678.99    269.52 o 
   9   6  12       21.95      -23.36    140.28 o 
  10   6  12     5725.73     6281.58    819.31 o 
  11   6  12      444.68      576.89    204.39 o 
  12   6  12     2108.75     2275.97    312.07 o 
  13   6  12      461.45      507.79    250.55 o 
   1   7  12      366.48      389.77     62.18 o 
   2   7  12       77.01       30.06     56.95 o 
   3   7  12      697.70      785.67    115.56 o 
   4   7  12       77.80       84.86     82.79 o 
   5   7  12     5009.30     5531.23    281.55 o 
   6   7  12      209.63      295.57    122.41 o 
   7   7  12     1991.26     2421.57    340.88 o 
   8   7  12      552.70      677.84    157.82 o 
   9   7  12     1201.97     1368.11    246.27 o 
  10   7  12      163.27      221.94    177.94 o 
  11   7  12      430.24      408.48    197.40 o 
  12   7  12       26.73       95.62    408.49 o 
  13   7  12      333.30       76.55    188.33 o 
   0   8  12     7242.20     7741.22    235.08 o 
   1   8  12      223.38      265.48     61.32 o 
   2   8  12     1015.15     1193.08     86.78 o 
   3   8  12     1409.66     1129.91    126.07 o 
   4   8  12     1561.11     1682.43    144.67 o 
   5   8  12        1.99      -66.44     78.10 o 
   6   8  12     1247.02     1887.28    193.55 o 
   7   8  12        0.63       74.65    120.16 o 
   8   8  12      353.19      307.16    179.28 o 
   9   8  12        0.39      -52.15    150.67 o 
  10   8  12     1009.03      995.19    493.70 o 
  11   8  12        6.95     -162.29    162.29 o 
  12   8  12      392.59      576.39    217.23 o 
  13   8  12        0.29     -161.15    161.15 o 
   1   9  12     7418.29     7335.28    180.92 o 
   2   9  12      785.78      755.58    100.76 o 
   3   9  12     8164.62     7998.48    227.82 o 
   4   9  12      280.18      230.90    104.00 o 
   5   9  12     8144.53     7993.27    426.88 o 
   6   9  12      266.64      254.84    126.31 o 
   7   9  12     1672.38     1941.95    204.26 o 
   8   9  12      599.62      265.64    175.63 o 
   9   9  12      955.97      935.11    231.31 o 
  10   9  12      479.05      729.30    213.15 o 
  11   9  12     1392.84      956.10    637.26 o 
  12   9  12      729.71      470.11    295.75 o 
   0  10  12      631.54      645.27    104.93 o 
   1  10  12       52.63       62.12     57.62 o 
   2  10  12     5140.44     4835.58    170.37 o 
   3  10  12       40.48       12.54     72.66 o 
   4  10  12     2943.57     2944.91    183.99 o 
   5  10  12       98.60       45.69    106.69 o 
   6  10  12      952.99      990.85    282.74 o 
   7  10  12      185.00      290.28    196.03 o 
   8  10  12     2935.69     3285.29    333.80 o 
   9  10  12       37.93     -167.94    167.94 o 
  10  10  12      509.33      462.75    207.88 o 
  11  10  12        0.14     -139.37    169.04 o 
  12  10  12      373.47      743.91    231.18 o 
   1  11  12      466.38      471.66     82.15 o 
   2  11  12      102.59      142.25     76.69 o 
   3  11  12      912.11      856.42    125.70 o 
   4  11  12      531.77      605.59    119.59 o 
   5  11  12     1694.60     1470.26    185.41 o 
   6  11  12       22.45      -38.66    210.96 o 
   7  11  12      413.61      496.24    193.64 o 
   8  11  12       37.04      426.86    202.72 o 
   9  11  12      138.08      193.01    192.75 o 
  10  11  12      382.37       95.88    289.72 o 
  11  11  12       76.39       99.00    175.04 o 
   0  12  12     6803.86     6879.50    357.86 o 
   1  12  12      140.24      231.39     83.66 o 
   2  12  12     9882.72     9212.03    398.96 o 
   3  12  12       40.47     -102.10    102.10 o 
   4  12  12     5851.89     5955.28    300.96 o 
   5  12  12       31.35     -123.90    123.90 o 
   6  12  12     3857.43     3502.16    338.25 o 
   7  12  12      123.51      229.31    178.23 o 
   8  12  12     3731.64     4264.76    388.78 o 
   9  12  12       51.90      -62.96    173.61 o 
  10  12  12     2147.72     2430.40    357.05 o 
   1  13  12     1787.35     1550.08    179.00 o 
   2  13  12       22.89      -25.83     83.67 o 
   3  13  12     1310.11     1588.07    162.39 o 
   4  13  12        0.49       -1.99    109.37 o 
   5  13  12      856.63     1153.01    237.11 o 
   6  13  12       26.99       16.44    315.34 o 
   7  13  12      124.85       27.42    168.30 o 
   8  13  12      331.63      417.08    415.75 o 
   9  13  12      719.59      483.87    230.99 o 
   0  14  12      551.70      429.04    204.79 o 
   1  14  12        1.74      200.29    105.73 o 
   2  14  12     2386.71     2500.25    190.28 o 
   3  14  12        7.23      143.85     95.95 o 
   4  14  12      884.01      996.28    231.29 o 
   5  14  12       75.14      -50.60    161.54 o 
   6  14  12      540.17      290.66    185.89 o 
   7  14  12        2.94      -71.00    168.28 o 
   8  14  12      514.99      266.96    209.34 o 
   1  15  12     2428.97     2484.12    263.54 o 
   2  15  12       51.58      173.17    121.05 o 
   3  15  12     1510.35     1625.37    209.99 o 
   4  15  12      210.33      541.36    193.87 o 
   5  15  12     1804.38     2108.43    309.75 o 
   6  15  12      357.51      269.16    413.83 o 
   7  15  12      855.37      851.67    376.03 o 
   0  16  12      847.00      880.41    406.44 o 
   1  16  12        0.00       68.08    124.34 o 
   2  16  12     1295.44     1204.50    624.24 o 
   3  16  12       11.67      -53.90    186.85 o 
   4  16  12      619.40      753.93    165.99 o 
   5  16  12       22.36       52.98    178.43 o 
   1  17  12      639.01      247.74    259.73 o 
   2  17  12        3.19      115.88    155.40 o 
   3  17  12      179.05      -13.96    166.87 o 
   1   1  13    22580.60    20973.71    415.61 o 
   2   1  13     1448.50     1681.37    138.15 o 
   3   1  13    19788.21    17808.71    349.67 o 
   4   1  13        1.03       18.47     80.50 o 
   5   1  13    10176.41     9298.33    264.43 o 
   6   1  13      783.90      749.21    137.08 o 
   7   1  13    12201.17    12335.35    274.87 o 
   8   1  13      114.64      107.04     83.93 o 
   9   1  13     6088.57     6034.63    251.96 o 
  10   1  13        0.27       28.40     97.88 o 
  11   1  13     3925.96     4277.68    237.46 o 
  12   1  13      111.51      131.26    229.88 o 
  13   1  13     1820.39     2221.16    289.51 o 
  14   1  13       17.35      387.94    240.00 o 
   0   2  13     3278.00     3412.75    403.97 o 
   1   2  13        1.70       -5.57     76.06 o 
   2   2  13     1111.65     1084.72    119.53 o 
   3   2  13       61.06       35.99     93.84 o 
   4   2  13      144.29      321.49     98.08 o 
   5   2  13      863.83     1048.22    193.73 o 
   6   2  13     1202.50     1330.65    119.30 o 
   7   2  13     4434.84     4268.87    247.67 o 
   8   2  13      205.07      182.53    100.06 o 
   9   2  13      384.25      286.91    108.90 o 
  10   2  13      100.68       88.70    118.88 o 
  11   2  13      752.69      876.95    285.24 o 
  12   2  13      234.54      166.15    170.87 o 
  13   2  13      387.34      482.13    410.96 o 
  14   2  13      119.11      136.55    224.66 o 
   1   3  13        0.85       19.82     78.67 o 
   2   3  13      244.62      227.17     91.14 o 
   3   3  13      136.57       69.62     86.56 o 
   4   3  13      123.42      175.78     80.71 o 
   5   3  13      625.33      582.66    174.73 o 
   6   3  13      128.68      353.82    110.85 o 
   7   3  13      217.79      199.57    103.25 o 
   8   3  13      443.83      392.08    110.53 o 
   9   3  13       26.66       13.89    104.91 o 
  10   3  13       41.53     -111.10    111.10 o 
  11   3  13       33.36      -51.63    126.74 o 
  12   3  13      186.47       32.04    152.43 o 
  13   3  13        4.07     -130.06    307.53 o 
  14   3  13       20.87      -81.69    173.28 o 
   0   4  13      130.57       -8.51    111.20 o 
   1   4  13      450.08      527.34     83.63 o 
   2   4  13      799.17      585.76    128.56 o 
   3   4  13      106.26      -86.72     86.72 o 
   4   4  13      422.11      322.37    136.86 o 
   5   4  13      523.53      503.44    124.59 o 
   6   4  13      209.58      194.62    108.52 o 
   7   4  13     1210.12     1133.26    141.25 o 
   8   4  13      482.68      614.17    146.35 o 
   9   4  13      860.30      884.02    162.30 o 
  10   4  13       33.82      156.06    189.23 o 
  11   4  13      785.41     1180.53    245.98 o 
  12   4  13      201.35      -66.96    160.68 o 
  13   4  13      672.77      621.35    402.19 o 
   1   5  13    19608.50    19263.66    322.64 o 
   2   5  13        9.79      -78.61     78.61 o 
   3   5  13    14272.55    12639.41    361.60 o 
   4   5  13       99.19      -10.61     80.42 o 
   5   5  13    16055.01    16010.88    364.34 o 
   6   5  13       16.31       54.62     91.10 o 
   7   5  13     7793.96     7570.54    358.50 o 
   8   5  13     1411.83     1399.69    183.49 o 
   9   5  13     5909.87     5869.72    323.42 o 
  10   5  13        8.19      -58.59    139.44 o 
  11   5  13     3720.58     3788.07    359.11 o 
  12   5  13        0.11       44.63    175.33 o 
  13   5  13     1097.83     1136.88    257.33 o 
   0   6  13      201.59      137.32     99.78 o 
   1   6  13      214.52      238.14     71.64 o 
   2   6  13      100.65       61.92     72.13 o 
   3   6  13        2.96     -101.41    120.77 o 
   4   6  13      111.58       14.73     98.05 o 
   5   6  13      283.63      369.35    108.94 o 
   6   6  13      432.02      485.39    136.23 o 
   7   6  13      271.42      232.46    128.85 o 
   8   6  13        2.49       42.68    121.58 o 
   9   6  13       64.31      -81.79    122.87 o 
  10   6  13        2.04      -24.82    221.92 o 
  11   6  13        6.05      137.40    177.14 o 
  12   6  13       40.17      -87.73    209.59 o 
  13   6  13        1.76       43.63    183.91 o 
   1   7  13     9310.79     9226.26    238.10 o 
   2   7  13      177.51      199.44     53.43 o 
   3   7  13    16779.07    16974.91    368.94 o 
   4   7  13        9.97      -73.97     84.53 o 
   5   7  13     9790.07     9880.39    343.56 o 
   6   7  13      713.04      718.57    152.72 o 
   7   7  13     8277.62     7920.45    325.93 o 
   8   7  13       36.72       76.69    123.11 o 
   9   7  13     3530.46     3892.98    347.59 o 
  10   7  13       26.16      -74.19    152.94 o 
  11   7  13     3020.25     3222.52    437.67 o 
  12   7  13        1.85      349.67    198.77 o 
  13   7  13     1380.62      744.04    234.73 o 
   0   8  13       35.31        8.93    121.83 o 
   1   8  13      153.31      164.31     67.39 o 
   2   8  13       25.29       42.30     61.03 o 
   3   8  13     1126.43      927.86    121.24 o 
   4   8  13      185.45      135.22    109.87 o 
   5   8  13      334.87      372.89    130.61 o 
   6   8  13     1940.38     1538.65    187.00 o 
   7   8  13      114.72      276.65    137.61 o 
   8   8  13      387.86      353.78    388.08 o 
   9   8  13      745.40     1104.18    244.93 o 
  10   8  13      217.03       11.01    169.00 o 
  11   8  13      742.42     1103.83    258.16 o 
  12   8  13       13.28       18.80    200.27 o 
   1   9  13      660.91      642.33    127.47 o 
   2   9  13      279.29      267.57     74.17 o 
   3   9  13       15.38      -71.61     71.61 o 
   4   9  13      390.30      545.88    212.35 o 
   5   9  13      195.96      200.06    118.17 o 
   6   9  13       60.12      -18.41    117.82 o 
   7   9  13        1.90     -113.90    113.90 o 
   8   9  13        0.93     -141.57    141.57 o 
   9   9  13       57.06      179.24    246.30 o 
  10   9  13       20.56       61.46    167.90 o 
  11   9  13        9.91       97.37    186.67 o 
  12   9  13      131.58      267.56    201.62 o 
   0  10  13      640.66      694.03    114.77 o 
   1  10  13        0.67      -23.81     62.79 o 
   2  10  13       17.91       44.18     70.38 o 
   3  10  13      592.28      598.37    116.40 o 
   4  10  13      616.48      557.81    117.19 o 
   5  10  13      191.03       95.99    116.64 o 
   6  10  13        6.43       79.09    121.39 o 
   7  10  13      141.65       97.60    176.47 o 
   8  10  13       45.84       58.94    169.74 o 
   9  10  13      585.38      638.29    463.42 o 
  10  10  13        4.59      -11.55    182.05 o 
  11  10  13      309.70      499.98    214.74 o 
   1  11  13     7543.21     7963.70    218.75 o 
   2  11  13      294.13      341.08     96.91 o 
   3  11  13    10306.43     9896.18    353.62 o 
   4  11  13      168.82      155.21    126.82 o 
   5  11  13     3894.81     4046.48    311.60 o 
   6  11  13       21.06       -7.88    147.84 o 
   7  11  13     3767.38     4174.54    375.26 o 
   8  11  13       12.84     -114.38    165.34 o 
   9  11  13     3408.79     2925.38    355.45 o 
  10  11  13        2.55      119.34    271.23 o 
   0  12  13      566.29      578.70    160.52 o 
   1  12  13        0.04      -73.59     73.70 o 
   2  12  13      215.22      261.66     91.28 o 
   3  12  13        0.12      -71.34    104.64 o 
   4  12  13        0.50     -100.44    100.44 o 
   5  12  13       18.39       17.88    118.01 o 
   6  12  13       56.17       46.74    228.22 o 
   7  12  13       90.31      -55.45    177.12 o 
   8  12  13       22.01      159.00    203.01 o 
   9  12  13        0.58      -68.03    189.60 o 
  10  12  13        1.18       80.67    203.92 o 
   1  13  13     5037.47     5126.10    241.67 o 
   2  13  13       14.05       16.93     93.41 o 
   3  13  13     4454.82     5055.20    288.01 o 
   4  13  13       98.44      -52.67    120.22 o 
   5  13  13     3338.86     4120.83    358.45 o 
   6  13  13       15.21     -221.37    221.37 o 
   7  13  13     3266.89     3358.42    365.48 o 
   8  13  13        3.73     -180.00    180.00 o 
   9  13  13     2243.17     2677.47    433.42 o 
   0  14  13       15.23       34.10    158.36 o 
   1  14  13       88.98      185.35     96.20 o 
   2  14  13      145.50      233.90    114.52 o 
   3  14  13       10.73      125.05    100.03 o 
   4  14  13        4.29      105.67    209.45 o 
   5  14  13      109.23      232.78    196.44 o 
   6  14  13      136.36      171.60    257.67 o 
   7  14  13      410.30      459.19    227.64 o 
   8  14  13      216.07      510.04    236.75 o 
   1  15  13        8.06      115.41     94.34 o 
   2  15  13      110.60      163.34    114.44 o 
   3  15  13      148.01      317.97    294.66 o 
   4  15  13       10.09     -154.94    154.94 o 
   5  15  13      212.89      481.54    223.68 o 
   6  15  13       79.50      -77.75    173.73 o 
   0  16  13     1000.00     1349.99    353.70 o 
   1  16  13      278.28      243.23    164.90 o 
   2  16  13      127.22       34.98    223.70 o 
   3  16  13        0.67        7.45    146.47 o 
   4  16  13       21.69      -94.27    187.35 o 
   0   0  14    24709.01    25129.77    883.28 o 
   1   0  14     1257.71     1050.58    256.99 o 
   2   0  14    19445.18    18444.82    683.42 o 
   3   0  14        2.59      152.32    130.67 o 
   4   0  14     6329.48     6515.02    378.49 o 
   5   0  14       33.64      297.53    148.74 o 
   6   0  14     8729.95     7866.27    354.02 o 
   7   0  14      622.30      586.52    160.44 o 
   8   0  14    12785.12    13323.24    706.02 o 
   9   0  14       58.13       -1.37    207.12 o 
  10   0  14     5846.85     5964.91    545.48 o 
  11   0  14       70.91     -178.36    178.36 o 
  12   0  14     2615.03     3233.59    442.19 o 
  13   0  14      285.98      292.26    177.85 o 
   1   1  14      529.31      616.73    115.70 o 
   2   1  14      109.45      -68.49     88.71 o 
   3   1  14     1295.10     1189.33    129.64 o 
   4   1  14      431.75      492.56    106.65 o 
   5   1  14       19.17        5.92     88.44 o 
   6   1  14      117.33      176.28     92.02 o 
   7   1  14      459.08      427.44    128.18 o 
   8   1  14      115.74       85.81    113.33 o 
   9   1  14       21.89      -65.68    195.62 o 
  10   1  14      532.86      176.91    275.89 o 
  11   1  14      100.63       27.35    142.25 o 
  12   1  14      475.91      936.03    210.42 o 
  13   1  14       26.02       72.66    195.89 o 
   0   2  14     7230.31     6982.03    336.25 o 
   1   2  14      206.31      205.78    101.23 o 
   2   2  14     5193.35     5527.34    219.30 o 
   3   2  14      207.79      217.26     97.81 o 
   4   2  14     2430.33     2272.92    158.35 o 
   5   2  14      103.09       67.65     91.08 o 
   6   2  14      382.06      382.34    116.62 o 
   7   2  14       11.51      205.62    111.71 o 
   8   2  14     2427.51     2402.12    357.67 o 
   9   2  14        3.77      -23.93    142.79 o 
  10   2  14     1596.11     1745.28    205.23 o 
  11   2  14      159.96       91.00    131.03 o 
  12   2  14      740.40      707.98    237.33 o 
  13   2  14       30.41       79.20    225.34 o 
   1   3  14     1496.34     1633.19    174.64 o 
   2   3  14       86.61      138.39     96.91 o 
   3   3  14      842.01      982.79    129.53 o 
   4   3  14     1604.97     1440.85    159.96 o 
   5   3  14     4352.67     4700.59    205.42 o 
   6   3  14     1458.30     1238.38    163.93 o 
   7   3  14      519.36      659.65    190.71 o 
   8   3  14      128.58      190.42    122.37 o 
   9   3  14     1446.43     1793.80    171.09 o 
  10   3  14      871.16      815.00    169.02 o 
  11   3  14      141.35      378.52    173.22 o 
  12   3  14      264.56       25.63    335.34 o 
  13   3  14       45.11      310.61    407.26 o 
   0   4  14     8765.57     8133.83    400.00 o 
   1   4  14        5.75      -81.92     81.92 o 
   2   4  14     5500.63     5343.43    271.87 o 
   3   4  14       96.28      -26.91     91.88 o 
   4   4  14     2952.54     2608.75    204.25 o 
   5   4  14        0.99      -70.48    106.26 o 
   6   4  14     5510.01     5460.97    272.18 o 
   7   4  14       69.04       76.40    116.62 o 
   8   4  14     1192.85     1272.56    157.52 o 
   9   4  14      157.30        5.13    104.97 o 
  10   4  14      461.39      466.45    136.39 o 
  11   4  14       90.46      318.43    174.73 o 
  12   4  14     1021.06     1194.46    255.40 o 
  13   4  14       80.29      -74.07    175.53 o 
   1   5  14     1514.92     1673.71    149.35 o 
   2   5  14       83.28      131.66     97.04 o 
   3   5  14      479.78      407.47    102.60 o 
   4   5  14       54.43       36.92     92.82 o 
   5   5  14     1382.80     1409.75    177.82 o 
   6   5  14       37.11       44.91    124.70 o 
   7   5  14        0.74     -100.36    100.36 o 
   8   5  14      137.82      166.51    111.18 o 
   9   5  14       41.85      162.69    166.42 o 
  10   5  14      309.23      257.91    149.34 o 
  11   5  14        0.47      271.50    191.37 o 
  12   5  14       88.43       59.25    190.68 o 
  13   5  14       48.52      368.29    203.61 o 
   0   6  14    19523.80    19716.88    440.34 o 
   1   6  14       12.88      -58.73     89.28 o 
   2   6  14    12753.72    12694.67    401.69 o 
   3   6  14      420.24      557.96    116.71 o 
   4   6  14    17131.18    17688.65    455.66 o 
   5   6  14       56.09       72.33    110.13 o 
   6   6  14    17826.96    17514.58    652.70 o 
   7   6  14      414.78      383.91    149.86 o 
   8   6  14     4694.74     4772.53    286.67 o 
   9   6  14       57.04      173.74    166.16 o 
  10   6  14     4405.16     5476.62    412.66 o 
  11   6  14      114.79       99.37    171.08 o 
  12   6  14     2607.31     2499.93    344.12 o 
   1   7  14     1285.64     1341.32    130.33 o 
   2   7  14      295.47      153.66    113.65 o 
   3   7  14     1257.24     1328.95    231.98 o 
   4   7  14      255.87      396.77    165.17 o 
   5   7  14       13.90       32.90    115.47 o 
   6   7  14      328.48      339.69    137.92 o 
   7   7  14       40.12      100.29    124.29 o 
   8   7  14      297.03      270.50    146.74 o 
   9   7  14       95.79      -38.51    160.48 o 
  10   7  14      124.69        0.62    267.12 o 
  11   7  14       68.08      230.94    199.91 o 
  12   7  14       78.42       61.08    184.73 o 
   0   8  14     8500.68     8526.90    303.88 o 
   1   8  14       74.46       73.26     67.56 o 
   2   8  14     1366.99     1502.85    147.23 o 
   3   8  14      319.59      377.23    129.66 o 
   4   8  14     5030.29     4739.74    266.16 o 
   5   8  14        5.02      -61.08     93.65 o 
   6   8  14     2087.14     2441.53    217.78 o 
   7   8  14       19.11      -87.82    120.11 o 
   8   8  14      722.58      734.98    171.28 o 
   9   8  14      106.96      -73.79    166.85 o 
  10   8  14     1280.48     1775.79    336.85 o 
  11   8  14       95.69      176.03    206.90 o 
  12   8  14      577.33      368.15    196.02 o 
   1   9  14      399.17      368.71     97.13 o 
   2   9  14      210.30       48.82     85.34 o 
   3   9  14     2674.73     2908.47    222.49 o 
   4   9  14      282.98      429.19    133.61 o 
   5   9  14      248.77      242.50    165.05 o 
   6   9  14      264.46      204.74    130.69 o 
   7   9  14     1519.46     1696.14    210.75 o 
   8   9  14      375.71      409.82    188.23 o 
   9   9  14     1057.25      990.37    242.89 o 
  10   9  14      464.03      349.10    469.72 o 
  11   9  14      213.57      190.67    183.78 o 
   0  10  14     1729.53     1875.43    212.93 o 
   1  10  14       52.28       92.23     80.60 o 
   2  10  14     2874.57     3168.41    235.72 o 
   3  10  14       22.52      -17.00    236.86 o 
   4  10  14     2143.78     2263.85    211.36 o 
   5  10  14      151.03      -80.80    144.33 o 
   6  10  14     1811.55     1923.21    212.09 o 
   7  10  14        0.07      -38.47    191.10 o 
   8  10  14     1025.86     1256.21    262.72 o 
   9  10  14       60.21     -176.71    176.71 o 
  10  10  14      907.61      652.83    242.50 o 
   1  11  14      598.81      569.04    138.18 o 
   2  11  14       30.68      -31.48    101.69 o 
   3  11  14      236.75       16.88    101.78 o 
   4  11  14       36.72        7.03    114.55 o 
   5  11  14      294.20      188.73    127.28 o 
   6  11  14        3.41      -45.66    162.14 o 
   7  11  14       19.29      -68.98    153.46 o 
   8  11  14       40.41       24.46    288.77 o 
   9  11  14      158.03      139.65    457.40 o 
  10  11  14      214.04      164.99    211.11 o 
   0  12  14     6029.57     6711.75    546.85 o 
   1  12  14      133.49      264.93    126.09 o 
   2  12  14     6069.43     6101.54    310.04 o 
   3  12  14       33.37      -75.46    109.85 o 
   4  12  14     6818.23     6606.08    330.76 o 
   5  12  14        1.07        8.49    117.66 o 
   6  12  14     4587.19     4274.11    377.60 o 
   7  12  14       18.35      -57.83    169.48 o 
   8  12  14     3439.55     3408.66    372.34 o 
   9  12  14      316.71      301.82    392.05 o 
   1  13  14        2.14      -25.61    125.80 o 
   2  13  14       26.54        1.87     95.49 o 
   3  13  14      136.32      221.49    107.36 o 
   4  13  14        7.41     -100.57    115.06 o 
   5  13  14       97.93      -83.18    163.59 o 
   6  13  14        0.14     -166.39    166.39 o 
   7  13  14      239.47     -168.89    168.89 o 
   8  13  14      115.91      239.76    193.93 o 
   0  14  14      390.03      687.39    258.08 o 
   1  14  14       26.36       48.00    131.33 o 
   2  14  14      637.20      673.68    149.18 o 
   3  14  14       52.65      -42.08    113.83 o 
   4  14  14      928.77      996.93    244.20 o 
   5  14  14       26.24      108.14    171.66 o 
   6  14  14      485.23      268.52    209.33 o 
   7  14  14      109.40       66.80    275.20 o 
   1  15  14      624.88      940.10    170.10 o 
   2  15  14       79.27       -4.95    213.56 o 
   3  15  14      510.12      736.44    303.29 o 
   4  15  14       43.37     -173.78    173.78 o 
   5  15  14      241.18      246.04    208.81 o 
   0  16  14     1910.71     1763.55    372.88 o 
   1  16  14       13.47       78.13    130.02 o 
   2  16  14     1444.30     1752.65    219.22 o 
   1   1  15     4950.03     4735.34    212.65 o 
   2   1  15      147.88      114.78    102.09 o 
   3   1  15     5497.97     5660.47    224.21 o 
   4   1  15      145.99      197.93    101.06 o 
   5   1  15     5602.15     5629.76    228.43 o 
   6   1  15      551.05      638.16    117.85 o 
   7   1  15     6614.84     6985.82    598.40 o 
   8   1  15       22.66      -49.06    138.11 o 
   9   1  15     2231.30     2272.89    276.84 o 
  10   1  15      389.13      201.78    166.00 o 
  11   1  15     1128.26     1245.09    244.81 o 
  12   1  15      570.28      617.57    221.89 o 
  13   1  15     1081.31     1543.28    411.78 o 
   0   2  15     6522.65     6202.59    373.01 o 
   1   2  15      118.07      191.92    101.81 o 
   2   2  15     9639.95     8885.28    272.96 o 
   3   2  15      307.60      466.97    115.06 o 
   4   2  15     4105.52     3787.96    195.37 o 
   5   2  15       54.43       42.60     93.08 o 
   6   2  15     8882.41     8538.66    469.54 o 
   7   2  15      113.32       16.01    106.83 o 
   8   2  15     3241.32     3494.67    241.44 o 
   9   2  15       36.14      146.19    157.69 o 
  10   2  15     1986.88     2148.56    280.34 o 
  11   2  15      422.90      191.82    196.16 o 
  12   2  15      922.64     1148.28    335.62 o 
  13   2  15      163.76      -40.27    256.99 o 
   1   3  15      103.05      132.93    104.29 o 
   2   3  15       78.49      102.58    100.51 o 
   3   3  15      625.70      455.61    125.79 o 
   4   3  15      607.31      688.39    120.70 o 
   5   3  15     1284.40     1545.47    179.51 o 
   6   3  15        3.30      184.18    141.82 o 
   7   3  15       83.88      158.69    147.12 o 
   8   3  15      125.21      124.67    120.44 o 
   9   3  15       13.69       60.62    123.59 o 
  10   3  15        8.34      -79.24    166.60 o 
  11   3  15       36.58      -36.69    172.37 o 
  12   3  15        0.03       39.18    260.82 o 
  13   3  15       43.12      306.30    289.31 o 
   0   4  15     9091.26     8568.63    384.16 o 
   1   4  15       61.64       55.37     99.34 o 
   2   4  15     6213.06     5950.39    237.75 o 
   3   4  15      443.41      452.52    120.28 o 
   4   4  15     7007.52     6942.86    291.45 o 
   5   4  15        6.93      -33.67    105.13 o 
   6   4  15     4881.82     4958.82    275.08 o 
   7   4  15       28.42       33.77    118.93 o 
   8   4  15     1987.21     2054.43    375.07 o 
   9   4  15      119.85       48.29    129.27 o 
  10   4  15     1521.36     1587.74    336.16 o 
  11   4  15      190.53      167.40    246.57 o 
  12   4  15     1277.95      738.63    320.82 o 
   1   5  15     9609.26     9703.91    287.25 o 
   2   5  15        0.69      151.97    100.59 o 
   3   5  15     5034.46     4855.48    225.01 o 
   4   5  15       94.62      123.95    151.85 o 
   5   5  15     3614.09     3845.36    366.75 o 
   6   5  15      135.69       10.03    163.22 o 
   7   5  15     3958.86     4339.74    265.75 o 
   8   5  15       78.19      284.58    136.41 o 
   9   5  15     1844.09     1901.58    254.96 o 
  10   5  15      131.61      214.99    143.20 o 
  11   5  15     1973.33     2392.87    468.77 o 
  12   5  15      287.66      237.53    290.96 o 
   0   6  15      312.88       60.71    140.46 o 
   1   6  15       97.29      117.01     99.99 o 
   2   6  15        0.30      -78.43     81.80 o 
   3   6  15        4.42      -58.66     74.54 o 
   4   6  15       78.06      217.22    120.52 o 
   5   6  15       81.49     -102.84    102.84 o 
   6   6  15        7.12       95.78    119.02 o 
   7   6  15       32.69      223.32    132.99 o 
   8   6  15      362.22      -24.24    118.27 o 
   9   6  15      166.47       49.01    116.78 o 
  10   6  15       14.10      435.89    267.12 o 
  11   6  15       33.91      -87.94    224.11 o 
  12   6  15        0.03     -159.04    159.04 o 
   1   7  15     5576.36     5957.73    241.83 o 
   2   7  15      738.13      644.49    121.20 o 
   3   7  15     4746.17     4895.71    269.24 o 
   4   7  15       67.92      100.66    121.33 o 
   5   7  15     4172.93     4079.70    266.75 o 
   6   7  15      462.77      531.61    149.43 o 
   7   7  15     3010.52     3254.85    317.08 o 
   8   7  15      286.02      346.30    145.26 o 
   9   7  15     1845.30     2013.42    414.52 o 
  10   7  15       78.79     -137.81    231.78 o 
  11   7  15     1375.83     1597.04    297.05 o 
   0   8  15     7325.67     7751.37    388.35 o 
   1   8  15        2.64      168.11     96.66 o 
   2   8  15     6350.07     6692.31    462.75 o 
   3   8  15        9.63     -103.70    103.70 o 
   4   8  15     3240.55     3488.65    247.38 o 
   5   8  15      130.00      198.74    184.07 o 
   6   8  15     2537.94     2452.35    237.19 o 
   7   8  15       19.89      -63.78    240.68 o 
   8   8  15     2184.72     2304.42    290.37 o 
   9   8  15      192.33       82.19    253.70 o 
  10   8  15     1209.22     1194.51    273.21 o 
  11   8  15      388.58      498.69    214.83 o 
   1   9  15        8.56       58.03     82.89 o 
   2   9  15       43.80      111.93    113.10 o 
   3   9  15      159.75      455.94    137.41 o 
   4   9  15      182.03       62.34    121.82 o 
   5   9  15       54.81      155.11    127.78 o 
   6   9  15       11.61      -10.29    115.79 o 
   7   9  15       23.05       56.04    144.56 o 
   8   9  15        2.80     -192.60    192.60 o 
   9   9  15      271.77       -7.40    251.78 o 
  10   9  15       77.92       52.57    188.39 o 
   0  10  15     3065.36     2604.75    555.75 o 
   1  10  15        0.06       46.75    169.34 o 
   2  10  15     3468.42     3348.51    324.03 o 
   3  10  15      117.81       88.32    113.49 o 
   4  10  15     2538.06     2635.19    238.12 o 
   5  10  15      156.81      -15.11    122.41 o 
   6  10  15     2137.63     2195.30    511.09 o 
   7  10  15      115.63       56.16    236.44 o 
   8  10  15     1507.21     1893.97    437.81 o 
   9  10  15       95.61      448.67    224.84 o 
  10  10  15     1009.24      891.07    263.14 o 
   1  11  15     3432.64     3458.40    249.95 o 
   2  11  15        0.50      -61.85    127.04 o 
   3  11  15     3635.18     3768.51    267.21 o 
   4  11  15       38.95       20.27    117.83 o 
   5  11  15     2455.18     2516.91    242.11 o 
   6  11  15       44.59      205.07    177.26 o 
   7  11  15     1754.28     1063.83    350.14 o 
   8  11  15      240.77      461.74    217.89 o 
   9  11  15      886.83      968.24    444.24 o 
   0  12  15      269.84       36.16    192.33 o 
   1  12  15        0.01       31.27    127.87 o 
   2  12  15       16.00     -107.54    107.54 o 
   3  12  15        5.69       71.38    114.68 o 
   4  12  15        5.42      -12.87    126.18 o 
   5  12  15        7.76      155.18    165.36 o 
   6  12  15      103.21      -60.55    234.52 o 
   7  12  15        4.83      -15.07    270.96 o 
   8  12  15        2.30       69.97    200.15 o 
   1  13  15     1842.49     2338.39    279.06 o 
   2  13  15       13.11      169.66    144.61 o 
   3  13  15     1760.12     1823.38    340.42 o 
   4  13  15      588.39      622.86    167.01 o 
   5  13  15     1355.44     2394.51    459.72 o 
   6  13  15      156.93       75.07    265.20 o 
   7  13  15     1206.40     1234.43    284.20 o 
   0  14  15     3477.12     3509.58    463.01 o 
   1  14  15       62.90      230.02    149.65 o 
   2  14  15     1834.36     2527.87    293.88 o 
   3  14  15       49.70      238.25    169.94 o 
   4  14  15     2601.63     2548.13    319.53 o 
   5  14  15       26.53      451.78    321.09 o 
   1  15  15       26.08      227.42    193.01 o 
   2  15  15       34.09       88.33    311.51 o 
   3  15  15      120.14      516.71    258.08 o 
   0   0  16      252.52      325.48    240.82 o 
   1   0  16      302.96      222.68    157.70 o 
   2   0  16     2116.57     2495.14    252.82 o 
   3   0  16      267.27      255.90    149.71 o 
   4   0  16     3572.80     3616.68    282.93 o 
   5   0  16     3237.20     3388.93    279.62 o 
   6   0  16     1163.37     1177.11    207.77 o 
   7   0  16      160.71      129.67    152.04 o 
   8   0  16     1985.59     1715.61    373.15 o 
   9   0  16      661.76      571.23    277.53 o 
  10   0  16      443.56      367.12    282.19 o 
  11   0  16     1078.33     1009.04    344.93 o 
  12   0  16      412.93     -241.09    241.09 o 
   1   1  16     5515.57     5369.02    231.50 o 
   2   1  16      239.76      181.11    104.26 o 
   3   1  16     2057.62     1891.88    158.55 o 
   4   1  16       14.74      -63.83     88.46 o 
   5   1  16     4544.00     4194.33    218.32 o 
   6   1  16      614.86      519.84    123.39 o 
   7   1  16     2230.33     2490.53    221.98 o 
   8   1  16        7.99       44.80    160.65 o 
   9   1  16     1469.99     1301.58    235.44 o 
  10   1  16       78.82        9.17    156.67 o 
  11   1  16      499.60      526.90    202.22 o 
  12   1  16        4.13     -149.68    210.82 o 
   0   2  16      322.15      340.19    161.49 o 
   1   2  16       22.93        7.21     97.03 o 
   2   2  16     1244.90     1210.46    252.65 o 
   3   2  16     1013.30     1291.75    232.35 o 
   4   2  16     1587.16     1409.35    147.49 o 
   5   2  16      276.18      175.21     98.24 o 
   6   2  16       26.89     -104.57    104.57 o 
   7   2  16       56.29      128.88    174.85 o 
   8   2  16      135.61      -74.55    117.27 o 
   9   2  16      202.57      268.47    262.33 o 
  10   2  16       14.08     -144.28    144.28 o 
  11   2  16      350.35       26.01    197.12 o 
  12   2  16       97.77      -41.59    171.80 o 
   1   3  16    17629.12    16716.56    381.35 o 
   2   3  16       44.44      -88.83     88.83 o 
   3   3  16    10766.31    10729.42    307.77 o 
   4   3  16       83.60       78.66     94.53 o 
   5   3  16    13044.51    13173.79    595.16 o 
   6   3  16       30.54       21.63    115.50 o 
   7   3  16     8406.15     8870.63    350.04 o 
   8   3  16        1.77        0.39    121.06 o 
   9   3  16     4140.16     4410.59    281.30 o 
  10   3  16       29.84       35.93    170.87 o 
  11   3  16     2199.46     2059.51    294.63 o 
  12   3  16      128.29      563.01    322.46 o 
   0   4  16     2286.11     2297.97    246.75 o 
   1   4  16      318.26      347.89    114.58 o 
   2   4  16      586.66      545.81    121.94 o 
   3   4  16       18.43       73.28    101.51 o 
   4   4  16      392.43      380.36    114.17 o 
   5   4  16      236.03      151.71    122.80 o 
   6   4  16        9.67       53.50    118.08 o 
   7   4  16      442.19      338.43    139.02 o 
   8   4  16       97.44      245.43    135.11 o 
   9   4  16       21.79     -112.77    112.77 o 
  10   4  16       92.60      -54.14    159.13 o 
  11   4  16       63.00     -132.06    329.45 o 
  12   4  16      143.72     -205.75    223.56 o 
   1   5  16     2453.84     2553.74    181.12 o 
   2   5  16      157.29      254.76    106.60 o 
   3   5  16     2469.34     2587.31    195.31 o 
   4   5  16      140.60      -26.34    152.26 o 
   5   5  16     3995.08     4022.09    259.74 o 
   6   5  16       54.28     -104.81    104.81 o 
   7   5  16      832.50      782.59    190.92 o 
   8   5  16        0.23      200.43    130.21 o 
   9   5  16      989.29      956.95    191.09 o 
  10   5  16        9.00      113.35    140.82 o 
  11   5  16      413.20      464.38    314.52 o 
   0   6  16     1652.41     1377.67    214.51 o 
   1   6  16        2.18      -14.53    135.44 o 
   2   6  16      496.26      572.82    133.12 o 
   3   6  16       71.82       97.60    149.03 o 
   4   6  16     1341.13     1678.13    205.72 o 
   5   6  16      722.53      862.02    161.68 o 
   6   6  16     1011.90     1046.77    215.67 o 
   7   6  16      620.83      577.98    159.72 o 
   8   6  16      442.97      390.75    155.97 o 
   9   6  16      540.66      515.15    156.80 o 
  10   6  16      369.69      565.72    230.89 o 
  11   6  16      417.79      848.22    353.15 o 
   1   7  16     5920.75     6161.69    299.25 o 
   2   7  16        3.51        2.00     95.75 o 
   3   7  16     3020.39     3215.21    244.07 o 
   4   7  16      109.12      -25.21    114.86 o 
   5   7  16     1078.67     1186.44    177.99 o 
   6   7  16       59.04      148.95    127.66 o 
   7   7  16     1373.32     1069.19    186.84 o 
   8   7  16       39.28       95.00    135.27 o 
   9   7  16      667.26      752.91    179.73 o 
  10   7  16        2.98      -58.93    238.08 o 
  11   7  16      512.52      667.76    232.85 o 
   0   8  16      691.52      986.91    209.01 o 
   1   8  16      110.42      192.99    107.10 o 
   2   8  16       61.48       43.64    117.09 o 
   3   8  16      305.06      387.63    139.86 o 
   4   8  16        1.78      -29.96    119.35 o 
   5   8  16       11.85      -49.65    118.26 o 
   6   8  16      125.78      123.39    129.26 o 
   7   8  16       15.17      170.21    137.89 o 
   8   8  16       13.61       39.05    134.12 o 
   9   8  16      111.38      -56.45    178.33 o 
  10   8  16      196.59      -24.26    179.08 o 
   1   9  16     7614.05     7970.98    394.87 o 
   2   9  16       11.01      -17.71    169.49 o 
   3   9  16     6885.36     7744.79    344.32 o 
   4   9  16        0.14       30.04    127.62 o 
   5   9  16     5579.38     5682.08    362.74 o 
   6   9  16        6.82     -124.25    131.70 o 
   7   9  16     4270.03     4682.81    311.26 o 
   8   9  16        0.04       78.86    180.84 o 
   9   9  16     3566.53     3589.57    547.40 o 
  10   9  16       31.51     -189.04    218.63 o 
   0  10  16      825.40     1043.56    284.66 o 
   1  10  16        4.15      159.12    137.40 o 
   2  10  16      240.72      104.40    136.70 o 
   3  10  16      138.79      215.59    199.66 o 
   4  10  16      288.17      298.96    138.99 o 
   5  10  16      124.64      156.16    141.87 o 
   6  10  16      341.33      112.72    175.87 o 
   7  10  16       19.78      -38.09    177.26 o 
   8  10  16       98.61      163.83    302.19 o 
   9  10  16      213.67       52.33    279.72 o 
   1  11  16     1089.66      975.67    171.55 o 
   2  11  16        3.92      149.81    121.97 o 
   3  11  16     1100.46     1313.00    287.14 o 
   4  11  16       47.13      170.15    166.15 o 
   5  11  16      756.97      812.53    173.36 o 
   6  11  16       18.22      177.83    217.30 o 
   7  11  16      649.51      583.75    382.33 o 
   8  11  16        5.57      -16.44    256.99 o 
   0  12  16      600.86      861.64    305.75 o 
   1  12  16        1.28      296.61    167.53 o 
   2  12  16      699.70      927.36    187.46 o 
   3  12  16      192.03      313.25    143.72 o 
   4  12  16      235.96       83.18    132.88 o 
   5  12  16      111.06       54.50    136.50 o 
   6  12  16      557.55      645.08    336.85 o 
   7  12  16      148.31      167.94    298.08 o 
   1  13  16     1360.86     1524.03    241.89 o 
   2  13  16       77.65      356.31    157.78 o 
   3  13  16     1512.54     1284.67    201.78 o 
   4  13  16       15.11       42.47    134.56 o 
   5  13  16     1328.87     1166.20    254.96 o 
   6  13  16        8.22       90.26    208.08 o 
   0  14  16       93.73      422.46    249.86 o 
   1  14  16       80.40       10.89    138.93 o 
   2  14  16      119.96      559.74    178.03 o 
   3  14  16       39.44     -126.45    146.16 o 
   4  14  16      140.56      430.34    203.68 o 
   1   1  17      232.29      164.24    102.64 o 
   2   1  17      190.62      375.19    112.10 o 
   3   1  17      107.44       68.58    102.40 o 
   4   1  17     1519.20     1131.84    145.30 o 
   5   1  17      458.83      468.50    123.93 o 
   6   1  17        0.72      -19.34    103.70 o 
   7   1  17       40.65       99.52    129.14 o 
   8   1  17       88.86      -40.98    167.53 o 
   9   1  17        3.51     -157.59    157.59 o 
  10   1  17      667.12      927.61    356.30 o 
  11   1  17        0.13     -168.02    185.71 o 
   0   2  17     8097.10     7234.87    380.66 o 
   1   2  17       30.09       37.87     98.86 o 
   2   2  17     7275.31     6861.77    273.76 o 
   3   2  17        1.77      107.13     99.59 o 
   4   2  17     7211.12     6973.39    267.55 o 
   5   2  17      468.25      525.25    130.05 o 
   6   2  17     6491.73     6630.03    315.76 o 
   7   2  17       26.82       38.26    117.60 o 
   8   2  17     4982.40     5107.46    296.15 o 
   9   2  17        3.39     -140.34    152.33 o 
  10   2  17     2715.26     2905.57    324.27 o 
  11   2  17      226.01       34.08    205.15 o 
   1   3  17      277.34      243.92    113.14 o 
   2   3  17      351.35      390.37    117.47 o 
   3   3  17       28.16       26.61    103.61 o 
   4   3  17      507.96      502.64    122.45 o 
   5   3  17      471.89      384.80    174.71 o 
   6   3  17       63.96      163.68    129.75 o 
   7   3  17       49.26      125.11    131.85 o 
   8   3  17      124.32      171.00    136.31 o 
   9   3  17      103.62      134.15    167.11 o 
  10   3  17        3.11     -143.09    143.09 o 
  11   3  17       53.42     -152.70    168.65 o 
   0   4  17     8573.69     8105.34    402.46 o 
   1   4  17        4.05       23.02     97.90 o 
   2   4  17    10024.83    10041.57    330.63 o 
   3   4  17      302.35      558.79    227.78 o 
   4   4  17     7137.46     7351.21    275.32 o 
   5   4  17       66.10       63.97    178.97 o 
   6   4  17     5188.26     5520.18    305.24 o 
   7   4  17        9.39      111.75    127.97 o 
   8   4  17     4198.40     4309.09    290.48 o 
   9   4  17      159.42       84.65    134.72 o 
  10   4  17     2117.02     2698.42    459.86 o 
  11   4  17       64.36      -12.86    173.29 o 
   1   5  17      255.41      169.23    112.79 o 
   2   5  17      112.02      150.99    100.04 o 
   3   5  17       70.93      197.44    116.53 o 
   4   5  17       40.73        9.07    118.56 o 
   5   5  17      125.00      -10.97    122.51 o 
   6   5  17     1166.37      677.85    163.86 o 
   7   5  17      657.06      322.29    143.75 o 
   8   5  17      644.45      234.32    146.30 o 
   9   5  17       60.25       99.10    158.06 o 
  10   5  17       97.46       54.30    187.59 o 
  11   5  17       12.25     -220.00    220.00 o 
   0   6  17      355.45      447.34    175.81 o 
   1   6  17      749.00      733.73    139.19 o 
   2   6  17       67.67        8.35    102.03 o 
   3   6  17        9.62       42.73    120.81 o 
   4   6  17       43.26      -10.39    117.80 o 
   5   6  17        0.35     -105.66    111.05 o 
   6   6  17      101.75        3.18    126.91 o 
   7   6  17      107.53      175.64    143.94 o 
   8   6  17       14.07      -68.02    116.59 o 
   9   6  17       51.20      185.07    150.16 o 
  10   6  17        2.33       95.57    185.63 o 
   1   7  17      677.87      559.86    154.78 o 
   2   7  17       18.91     -103.33    103.33 o 
   3   7  17      336.48      441.93    148.37 o 
   4   7  17        2.41     -114.88    114.88 o 
   5   7  17      488.77      525.62    156.07 o 
   6   7  17      206.68      253.47    266.62 o 
   7   7  17       11.30       60.23    132.58 o 
   8   7  17      748.67      569.79    180.45 o 
   9   7  17       31.14     -151.95    156.88 o 
  10   7  17      150.86      168.26    191.30 o 
   0   8  17     7276.06     7030.81    529.31 o 
   1   8  17        0.37       99.52    104.18 o 
   2   8  17     5984.31     5874.95    481.65 o 
   3   8  17        2.71      -49.58    114.57 o 
   4   8  17     5308.25     5760.77    444.02 o 
   5   8  17      106.58       34.62    123.96 o 
   6   8  17     4049.91     4699.43    308.64 o 
   7   8  17        9.94      -36.55    252.19 o 
   8   8  17     3255.75     3741.79    303.69 o 
   9   8  17       95.05      122.60    210.55 o 
   1   9  17       49.38      -89.21    106.49 o 
   2   9  17       38.09      102.55    119.29 o 
   3   9  17       11.92      132.79    131.89 o 
   4   9  17       81.41     -119.18    119.18 o 
   5   9  17       20.06       58.48    133.53 o 
   6   9  17       18.64       67.76    139.72 o 
   7   9  17       13.67       62.16    148.49 o 
   8   9  17       16.36       17.72    630.41 o 
   9   9  17       63.48       23.10    193.53 o 
   0  10  17     4205.27     4860.80    522.19 o 
   1  10  17       50.83       33.22    120.75 o 
   2  10  17     5270.03     6251.68    333.32 o 
   3  10  17       30.60      -23.73    114.64 o 
   4  10  17     3434.86     3780.43    283.15 o 
   5  10  17        3.66     -120.28    120.28 o 
   6  10  17     2719.19     3091.32    277.81 o 
   7  10  17       31.14      237.18    187.74 o 
   8  10  17     2315.63     3152.75    986.02 o 
   1  11  17        7.74       -8.22    141.32 o 
   2  11  17        1.68      -53.05    114.80 o 
   3  11  17        2.84      176.85    135.00 o 
   4  11  17       33.68      224.32    230.42 o 
   5  11  17       65.50       28.97    141.83 o 
   6  11  17      134.11      254.62    156.48 o 
   7  11  17       89.96      274.63    215.26 o 
   0  12  17        1.49      -14.79    192.05 o 
   1  12  17        4.78      335.77    163.12 o 
   2  12  17        5.88      -89.43    119.84 o 
   3  12  17        0.29      186.35    135.17 o 
   4  12  17      193.89      250.81    149.88 o 
   5  12  17      102.75        4.21    140.12 o 
   6  12  17       72.46      117.30    201.70 o 
   1  13  17      105.02      297.93    168.85 o 
   2  13  17        2.77       13.90    139.61 o 
   3  13  17       63.77        1.23    134.03 o 
   4  13  17       43.40       -0.97    136.81 o 
   0  14  17     2321.40     3338.89    473.70 o 
   0   0  18     6758.88     7446.00    567.40 o 
   1   0  18       85.91      -89.48    140.37 o 
   2   0  18     3410.04     3470.17    303.18 o 
   3   0  18       51.36        7.69    254.52 o 
   4   0  18     4772.84     4700.08    343.42 o 
   5   0  18       39.58       12.60    155.68 o 
   6   0  18     3172.38     2800.56    285.07 o 
   7   0  18       17.92     -171.51    171.51 o 
   8   0  18     1024.62      676.16    301.09 o 
   9   0  18      852.53      846.02    337.53 o 
  10   0  18      445.12     -222.46    222.46 o 
  11   0  18       47.24       15.07    272.88 o 
   1   1  18      782.42      757.17    141.21 o 
   2   1  18        8.38       84.17    112.03 o 
   3   1  18     1612.06     1267.13    266.81 o 
   4   1  18      184.41      133.49    112.09 o 
   5   1  18     1753.11     1686.60    170.71 o 
   6   1  18      131.59      102.49    124.67 o 
   7   1  18     1164.50     1153.66    234.34 o 
   8   1  18       96.64       13.12    167.54 o 
   9   1  18      913.99     1277.81    263.76 o 
  10   1  18        5.65     -131.31    171.32 o 
  11   1  18      619.00      673.34    290.82 o 
   0   2  18      362.00      434.67    181.92 o 
   1   2  18       46.77       99.51    107.34 o 
   2   2  18      429.39      635.13    132.02 o 
   3   2  18       18.81      -90.07     97.61 o 
   4   2  18     1045.51     1123.66    169.09 o 
   5   2  18      117.14      319.75    116.86 o 
   6   2  18     1018.51     1310.43    188.13 o 
   7   2  18        4.72      -10.15    131.87 o 
   8   2  18      347.82      427.65    195.85 o 
   9   2  18       84.80      145.86    312.19 o 
  10   2  18      402.21      566.85    260.41 o 
   1   3  18     5391.30     5383.02    267.79 o 
   2   3  18        1.37      -56.78     99.50 o 
   3   3  18     8099.86     8149.96    293.88 o 
   4   3  18        5.58      -92.18     92.18 o 
   5   3  18     5345.51     5115.98    311.94 o 
   6   3  18      184.17      270.42    139.19 o 
   7   3  18     3184.89     3340.76    263.84 o 
   8   3  18       87.63       89.89    137.67 o 
   9   3  18     2724.08     2692.15    320.79 o 
  10   3  18      144.90      110.25    195.74 o 
   0   4  18     3127.71     3589.76    399.72 o 
   1   4  18      143.90      168.78    116.78 o 
   2   4  18      512.36      563.47    135.12 o 
   3   4  18       27.02       78.67    107.27 o 
   4   4  18      795.79     1050.92    216.64 o 
   5   4  18        0.13       91.22    128.28 o 
   6   4  18      588.28      719.18    171.36 o 
   7   4  18      232.55      357.05    185.64 o 
   8   4  18      775.42      519.07    162.61 o 
   9   4  18       97.57      250.07    142.02 o 
  10   4  18      248.60     -170.08    170.08 o 
   1   5  18     1183.98     1446.66    170.03 o 
   2   5  18       88.80      -28.37    109.62 o 
   3   5  18     1049.09     1335.28    165.10 o 
   4   5  18      242.97      105.88    226.50 o 
   5   5  18     1733.19     1468.15    281.89 o 
   6   5  18        2.14     -121.11    121.11 o 
   7   5  18      657.17      507.92    163.48 o 
   8   5  18       90.30        3.21    138.48 o 
   9   5  18      580.94      754.44    185.54 o 
  10   5  18       42.32     -162.18    162.18 o 
   0   6  18     5054.25     5070.73    355.70 o 
   1   6  18      167.75      361.11    130.88 o 
   2   6  18     4631.80     4617.01    245.91 o 
   3   6  18        1.63      -26.72    122.41 o 
   4   6  18     1903.26     1937.93    222.35 o 
   5   6  18       65.01       64.75    125.34 o 
   6   6  18     1594.57     1735.84    267.07 o 
   7   6  18      530.72      779.90    183.56 o 
   8   6  18     1010.12      848.58    191.56 o 
   9   6  18      160.44       64.20    150.78 o 
   1   7  18     1671.68     1540.78    167.46 o 
   2   7  18       36.34      -72.73    112.81 o 
   3   7  18     1705.35     1434.65    199.83 o 
   4   7  18       59.94     -106.94    121.74 o 
   5   7  18      621.95      413.77    160.78 o 
   6   7  18       65.59      227.37    148.29 o 
   7   7  18      702.01      401.72    164.30 o 
   8   7  18       49.67      -59.83    149.93 o 
   9   7  18      946.20      852.07    206.00 o 
   0   8  18      420.77     1080.65    219.47 o 
   1   8  18        2.21        6.41    126.48 o 
   2   8  18      903.60      805.75    171.23 o 
   3   8  18        0.06      -24.09    118.14 o 
   4   8  18      629.08      721.66    172.42 o 
   5   8  18       74.63       68.08    139.12 o 
   6   8  18      154.00      104.74    163.16 o 
   7   8  18       69.63      191.72    152.33 o 
   8   8  18      138.79      235.53    226.71 o 
   1   9  18     5172.71     5938.20    408.28 o 
   2   9  18       27.50     -112.15    112.15 o 
   3   9  18     3298.13     3717.97    304.84 o 
   4   9  18      163.34       11.75    133.74 o 
   5   9  18     2765.60     3057.80    359.95 o 
   6   9  18       83.81      106.90    148.58 o 
   7   9  18     1987.28     2635.48    558.55 o 
   8   9  18      469.18      332.47    231.34 o 
   0  10  18      338.11      316.16    240.55 o 
   1  10  18       41.27      -15.19    158.31 o 
   2  10  18      378.43      307.90    175.70 o 
   3  10  18       53.73      -68.73    125.95 o 
   4  10  18      703.50      848.71    192.46 o 
   5  10  18       20.14      -76.79    136.04 o 
   6  10  18      234.72      249.84    165.13 o 
   7  10  18        5.91       28.47    153.88 o 
   1  11  18      906.27     1360.26    243.02 o 
   2  11  18       13.52      -95.13    121.42 o 
   3  11  18      606.04      490.74    264.68 o 
   4  11  18        4.19       42.40    144.44 o 
   5  11  18      196.81      578.06    353.29 o 
   6  11  18       61.19      292.31    169.97 o 
   0  12  18     1006.58      908.76    324.11 o 
   1  12  18        6.51      212.81    174.48 o 
   2  12  18     1860.20     2232.65    298.59 o 
   3  12  18       65.64      132.93    134.07 o 
   4  12  18     1438.57     1516.22    220.88 o 
   1  13  18      716.48      914.29    211.04 o 
   1   1  19     7479.50     6779.72    281.34 o 
   2   1  19       34.51      -23.33    107.85 o 
   3   1  19     6421.78     6496.74    281.67 o 
   4   1  19       38.88       30.69    124.68 o 
   5   1  19     3924.59     3919.18    235.95 o 
   6   1  19       96.77       70.84    137.67 o 
   7   1  19     2943.50     3275.83    332.70 o 
   8   1  19        7.68     -189.59    189.59 o 
   9   1  19     2559.34     2573.09    365.75 o 
  10   1  19        0.16      -83.83    170.04 o 
   0   2  19      699.88      682.09    210.68 o 
   1   2  19       47.58       55.65    113.33 o 
   2   2  19     1823.94     1788.51    181.10 o 
   3   2  19      395.53      474.81    210.46 o 
   4   2  19     1801.57     1671.80    224.97 o 
   5   2  19      209.12      217.83    137.86 o 
   6   2  19      951.10      876.55    183.22 o 
   7   2  19      181.28      -16.25    156.90 o 
   8   2  19      324.32      197.66    182.73 o 
   9   2  19      368.79      207.26    209.16 o 
  10   2  19      719.58      350.11    199.67 o 
   1   3  19       14.15     -104.06    104.06 o 
   2   3  19      260.02      220.96    124.36 o 
   3   3  19       19.49      199.94    115.53 o 
   4   3  19      291.60      539.95    132.85 o 
   5   3  19       31.47     -119.05    133.64 o 
   6   3  19       22.20      -42.58    138.83 o 
   7   3  19        0.65     -126.30    143.94 o 
   8   3  19        9.10      120.55    183.14 o 
   9   3  19       14.07      100.61    227.53 o 
   0   4  19      459.85      656.40    224.38 o 
   1   4  19      268.87      221.10    124.95 o 
   2   4  19     3111.31     2836.41    206.50 o 
   3   4  19       23.87       14.85    111.54 o 
   4   4  19      763.55      975.25    184.38 o 
   5   4  19       75.12      183.77    169.43 o 
   6   4  19      660.43      571.27    173.87 o 
   7   4  19      347.49      312.54    207.63 o 
   8   4  19      450.38      322.00    254.38 o 
   9   4  19      239.90      231.28    197.47 o 
   1   5  19     3861.59     3801.30    235.26 o 
   2   5  19      443.38      247.59    126.27 o 
   3   5  19     5700.89     6105.88    332.09 o 
   4   5  19       16.67      191.48    138.62 o 
   5   5  19     3199.62     3192.89    270.33 o 
   6   5  19      137.89      146.49    152.22 o 
   7   5  19     2444.95     2098.17    296.83 o 
   8   5  19       60.79      261.63    159.17 o 
   9   5  19     1616.58     1980.62    252.82 o 
   0   6  19       47.91      134.07    170.06 o 
   1   6  19        1.86     -102.35    102.35 o 
   2   6  19      127.01      192.23    151.60 o 
   3   6  19        1.43       76.29    128.21 o 
   4   6  19       31.26      178.40    139.24 o 
   5   6  19       11.61      106.69    142.93 o 
   6   6  19        0.94      126.22    149.52 o 
   7   6  19        7.46      -97.54    128.08 o 
   8   6  19       14.20       36.49    146.35 o 
   1   7  19     3589.48     3774.12    238.09 o 
   2   7  19        0.65      242.87    145.02 o 
   3   7  19     2860.95     3448.01    449.01 o 
   4   7  19        0.65      -72.00    233.00 o 
   5   7  19     3568.40     3735.05    291.97 o 
   6   7  19       22.66     -103.52    137.03 o 
   7   7  19     1495.23     1223.11    281.20 o 
   8   7  19       50.01      -90.60    238.30 o 
   0   8  19     1469.18     2028.15    279.00 o 
   1   8  19        7.21      151.01    164.94 o 
   2   8  19      960.56      963.32    196.00 o 
   3   8  19       23.55      130.96    146.01 o 
   4   8  19      837.72      745.70    181.33 o 
   5   8  19       72.84      -19.31    166.70 o 
   6   8  19      581.69      912.99    216.04 o 
   7   8  19      396.53      202.23    163.19 o 
   1   9  19       10.33      215.00    173.34 o 
   2   9  19        2.47       25.79    131.88 o 
   3   9  19       72.93       99.06    142.43 o 
   4   9  19       20.68      -22.42    146.23 o 
   5   9  19       28.42      127.15    160.80 o 
   6   9  19        0.16        1.43    138.03 o 
   0  10  19      911.84     1148.76    320.27 o 
   1  10  19       29.83       57.49    139.36 o 
   2  10  19      547.67      539.74    196.90 o 
   3  10  19       31.25       37.10    140.51 o 
   4  10  19      462.20      316.51    164.34 o 
   5  10  19       11.41       26.95    148.80 o 
   1  11  19     2745.35     2077.05    330.55 o 
   2  11  19       19.08       44.73    129.95 o 
   3  11  19     2965.53     3159.62    286.26 o 
   4  11  19        3.81       48.44    172.02 o 
   0  12  19       67.90      414.79    271.23 o 
   0   0  20     7526.44     7355.04    609.31 o 
   1   0  20       59.01     -142.19    142.19 o 
   2   0  20     8163.13     9730.10    653.42 o 
   3   0  20       31.15        5.49    155.54 o 
   4   0  20     6730.48     6925.54    435.07 o 
   5   0  20      115.72      229.87    178.55 o 
   6   0  20     4504.56     4422.17    525.48 o 
   7   0  20      669.65      887.39    327.40 o 
   8   0  20     3064.33     3741.08    527.67 o 
   9   0  20        3.00     -133.70    236.16 o 
   1   1  20       15.26        0.57    111.49 o 
   2   1  20       34.82       49.94    120.64 o 
   3   1  20        0.38       47.73    117.83 o 
   4   1  20       16.03       10.75    112.77 o 
   5   1  20        0.82       55.29    114.68 o 
   6   1  20       39.53       30.80    138.37 o 
   7   1  20        3.31     -318.08    318.08 o 
   8   1  20      158.00     -318.39    431.78 o 
   9   1  20       25.20       20.96    192.60 o 
   0   2  20     1469.09     1154.19    294.79 o 
   1   2  20        5.98      106.02    120.59 o 
   2   2  20     3332.84     3661.17    237.29 o 
   3   2  20       24.48       31.91    114.61 o 
   4   2  20     1070.39      896.66    152.64 o 
   5   2  20       50.14      148.00    137.88 o 
   6   2  20      836.18      676.48    175.35 o 
   7   2  20      287.66      232.13    162.72 o 
   8   2  20     1587.60     1325.49    276.02 o 
   1   3  20       36.67       52.27    117.80 o 
   2   3  20      104.53      201.55    126.59 o 
   3   3  20        0.06      -30.47    116.95 o 
   4   3  20       22.19      -24.66    133.09 o 
   5   3  20        6.04      -65.80    196.00 o 
   6   3  20      104.21       62.23    139.96 o 
   7   3  20        0.25      -76.28    147.64 o 
   8   3  20      515.06      361.37    210.17 o 
   0   4  20      522.65      566.14    202.33 o 
   1   4  20        0.07     -108.52    108.52 o 
   2   4  20     1094.62     1276.78    175.07 o 
   3   4  20        7.40      -64.96    111.36 o 
   4   4  20     1623.69     2012.96    237.92 o 
   5   4  20        0.11     -125.00    125.00 o 
   6   4  20     1708.90     2053.44    245.11 o 
   7   4  20       10.55      258.67    167.27 o 
   8   4  20      389.32      327.40    167.07 o 
   1   5  20        1.86      -32.83    114.69 o 
   2   5  20        5.67      -92.20    113.40 o 
   3   5  20       62.08      145.19    143.35 o 
   4   5  20      181.77       38.46    140.18 o 
   5   5  20        7.34     -126.68    126.68 o 
   6   5  20       13.92      287.64    163.71 o 
   7   5  20       30.57     -134.22    144.47 o 
   8   5  20      109.26      185.35    193.30 o 
   0   6  20     4781.15     4090.82    356.24 o 
   1   6  20        0.03      -11.08    117.51 o 
   2   6  20     5303.32     5249.04    324.84 o 
   3   6  20       90.79       95.20    144.70 o 
   4   6  20     4633.58     4641.60    317.76 o 
   5   6  20        1.93      -88.16    147.31 o 
   6   6  20     4057.41     4042.38    313.52 o 
   7   6  20       20.33      352.08    175.87 o 
   1   7  20        6.50       37.62    123.81 o 
   2   7  20      111.62      209.33    154.31 o 
   3   7  20       24.46       31.76    196.44 o 
   4   7  20       19.03      -74.24    143.13 o 
   5   7  20        0.06      173.41    158.85 o 
   6   7  20       15.74      -61.08    150.29 o 
   0   8  20     1660.37     1888.40    282.71 o 
   1   8  20        8.73       46.39    133.29 o 
   2   8  20      754.76      779.29    189.35 o 
   3   8  20       61.41      -46.25    140.19 o 
   4   8  20      950.63      786.45    196.54 o 
   5   8  20        0.03      -91.84    263.39 o 
   6   8  20      902.84     1229.44    220.04 o 
   1   9  20       20.68      -42.63    173.28 o 
   2   9  20        7.69     -144.03    144.03 o 
   3   9  20       36.10      155.15    153.72 o 
   4   9  20      134.76       14.52    153.90 o 
   5   9  20        3.23       89.04    300.55 o 
   0  10  20     1324.42     1321.91    362.74 o 
   1  10  20       24.32      173.54    165.34 o 
   2  10  20     1245.61     1260.85    209.68 o 
   3  10  20        2.30     -122.70    140.78 o 
   1   1  21     3393.38     3495.12    343.34 o 
   2   1  21       18.92       18.05    120.40 o 
   3   1  21     3941.86     4234.91    278.63 o 
   4   1  21       41.29      -38.16    121.14 o 
   5   1  21     2573.75     2423.45    258.00 o 
   6   1  21      252.90      277.60    162.68 o 
   7   1  21     1802.32     1905.03    300.54 o 
   0   2  21     1035.42     1227.00    255.75 o 
   1   2  21        6.70      282.27    132.82 o 
   2   2  21     1565.08     1601.64    187.37 o 
   3   2  21       84.04      135.10    131.08 o 
   4   2  21      825.61      614.85    151.68 o 
   5   2  21      101.24       58.19    140.49 o 
   6   2  21      451.00      493.12    264.90 o 
   7   2  21       42.81     -186.62    354.11 o 
   1   3  21       10.48      -27.57    126.25 o 
   2   3  21       17.09      -32.19    127.18 o 
   3   3  21        2.13       -6.38    122.36 o 
   4   3  21      230.12      242.56    160.09 o 
   5   3  21        8.89      -15.59    137.00 o 
   6   3  21       43.97       96.92    160.02 o 
   7   3  21       17.73      179.92    152.83 o 
   0   4  21     1015.35     1079.81    246.22 o 
   1   4  21        2.19       34.75    120.45 o 
   2   4  21      802.61      851.93    167.01 o 
   3   4  21       14.38      -82.57    135.32 o 
   4   4  21      835.64      841.88    183.98 o 
   5   4  21      153.86      257.02    164.03 o 
   6   4  21      146.17      262.11    165.95 o 
   7   4  21      247.58      262.85    179.36 o 
   1   5  21     2808.51     2946.67    236.93 o 
   2   5  21      128.56       26.60    126.78 o 
   3   5  21     2938.02     3320.34    285.95 o 
   4   5  21      131.42      107.00    237.15 o 
   5   5  21     2744.94     3150.98    484.18 o 
   6   5  21       32.23      -47.84    157.40 o 
   0   6  21      227.87       75.31    186.35 o 
   1   6  21       38.36       67.42    123.81 o 
   2   6  21       80.82     -132.58    132.58 o 
   3   6  21       28.22     -117.15    141.88 o 
   4   6  21        0.86       16.11    146.31 o 
   5   6  21       22.72      -83.98    158.12 o 
   6   6  21       27.79     -260.55    260.55 o 
   1   7  21     2737.10     3016.76    280.63 o 
   2   7  21       78.38      266.86    170.77 o 
   3   7  21     1622.52     2250.67    262.64 o 
   4   7  21       96.09      -99.64    140.64 o 
   5   7  21     2270.78     2454.05    269.51 o 
   0   8  21      471.81      393.97    259.73 o 
   1   8  21        1.21       -7.85    149.27 o 
   2   8  21      654.30      607.60    182.27 o 
   3   8  21       22.26      -54.39    150.50 o 
   1   9  21        3.96      235.79    161.05 o 
   0   0  22     1198.05     1258.08    388.49 o 
   1   0  22        3.53      -73.56    191.10 o 
   2   0  22     2021.01     1875.02    295.36 o 
   3   0  22       51.94      -69.67    191.67 o 
   4   0  22     1472.92     1129.70    471.78 o 
   5   0  22       14.67      -55.29    182.76 o 
   6   0  22      815.42     1397.53    387.40 o 
   1   1  22     1027.95      871.03    171.79 o 
   2   1  22        0.01      -37.93    129.67 o 
   3   1  22      698.10      665.09    160.65 o 
   4   1  22       27.17      -12.71    128.89 o 
   5   1  22      937.63      754.58    196.62 o 
   6   1  22        3.94      -43.69    184.80 o 
   0   2  22      134.33      481.90    221.04 o 
   1   2  22        0.04       86.48    135.37 o 
   2   2  22      435.88      369.14    153.85 o 
   3   2  22        1.87      -11.77    134.86 o 
   4   2  22      252.59      224.33    167.17 o 
   5   2  22        1.75      131.69    157.72 o 
   6   2  22      166.36      148.13    270.14 o 
   1   3  22     3331.47     3510.28    252.28 o 
   2   3  22        5.08       17.28    133.32 o 
   3   3  22     2891.51     2872.73    238.45 o 
   4   3  22      121.40      -66.64    155.61 o 
   5   3  22     2066.18     2128.28    260.15 o 
   0   4  22     1400.26     1485.03    284.45 o 
   1   4  22       82.50       70.34    147.56 o 
   2   4  22      337.12      627.83    158.30 o 
   3   4  22       51.18       78.57    150.74 o 
   4   4  22      558.57      528.28    179.51 o 
   5   4  22       49.57      -23.31    151.62 o 
   1   5  22      815.63      811.14    180.81 o 
   2   5  22        7.18      -42.02    183.48 o 
   3   5  22      537.47      423.66    178.86 o 
   4   5  22       46.98      -18.07    151.54 o 
   0   6  22     2633.43     2270.27    325.77 o 
   1   6  22        5.73      196.96    156.98 o 
   2   6  22     1064.79     1262.82    222.23 o 
   3   6  22      130.44      -28.36    169.48 o 
   1   7  22      484.47      394.37    182.65 o 
   1   1  23       46.75       -2.64    141.13 o 
   2   1  23        1.44     -178.90    178.90 o 
   3   1  23       66.44      135.79    151.94 o 
   0   2  23     2715.40     2643.34    812.46 o 
   1   2  23        4.85      115.95    147.41 o 
   2   2  23     2408.12     2659.48    277.23 o 
   3   2  23        2.56      -17.67    147.08 o 
   1   3  23       51.44      278.43    147.99 o 
   2   3  23        2.31       94.66    145.44 o 
   0   4  23     3133.55     2765.12    356.62 o 
   1   4  23       18.20      -71.89    144.87 o 
                                                 
